# Supplementary material for: Self-anticoagulant sponge for whole blood auto-transfusion and its mechanism of coagulation factor inactivation
Source: Nat Commun. 2023 Aug 12;14:4875. doi: 10.1038/s41467-023-40646-7 (PMC10423252; doi:10.1038/s41467-023-40646-7)
Supplement: Supplementary file 4 — Supplementary Data 1–3 [file 41467_2023_40646_MOESM4_ESM.xlsx]

## Sheet: Suppl data 1
Supplementary Data 1
Relative abundance of top 10 most-abundant proteins identified from normal plasma and MS@D-HMP-treated plasma. Proteins were grouped according to biological processes of the blood system, and then ranked by abundance from highest to lowest. Relative abundance of proteins in different plasma was given to facilitate the comparison of difference. For unique protein existing in each sample, the corre…
#	Normal plasma		MS@D-HMP-treated plasma
	Protein description	Relative abundance	Protein description	Relative abundance
Acute Phase
1	Ceruloplasmin	1.081	Ceruloplasmin	0.911
2	Alpha-2-macroglobulin	0.866	Fibronectin	1.803
3	Serum amyloid P-component	1.063	Alpha-2-macroglobulin	1.13
4	Alpha-1-antitrypsin	0.99	Serum amyloid P-component	0.929
5	Fibronectin	0.203	Alpha-1-antitrypsin	1.004
6	SAA2-SAA4 readthrough	1.129	Haptoglobin	1.304
7	Haptoglobin	0.695	Alpha-1-acid glycoprotein 1	1.17
8	Alpha-1-acid glycoprotein 1	0.827	SAA2-SAA4 readthrough	0.862
9	Alpha-1-acid glycoprotein 2	1.746	Alpha-1-acid glycoprotein 2	0.236
10	Serum amyloid A-2 protein	0.989 (NAa)	Lipopolysaccharide-binding protein	0.357 (1.627b)
Coagulation
1	Plasminogen	1.049	Plasminogen	0.944
2	Antithrombin-III	0.955	Antithrombin-III	1.04
3	Kininogen-1	1.021	Kininogen-1	0.973
4	Prothrombin	1.019	Prothrombin	0.975
5	Alpha-2-antiplasmin	1.09	Alpha-2-antiplasmin	0.902
6	Heparin cofactor 2	1.343	Fibrinogen alpha chain	1.151
7	Histidine-rich glycoprotein	1.289	Heparin cofactor 2	0.645
8	Plasma kallikrein	1.097	Fibrinogen gamma chain	1.152
9	Fibrinogen alpha chain	0.845	Plasma kallikrein	0.896
10	Fibrinogen gamma chain	0.844	Histidine-rich glycoprotein	0.7
Complement
1	Complement C3	1.009	Complement C3	0.984
2	C4a anaphylatoxin	1.009	C4a anaphylatoxin	0.984
3	Complement factor H	1.075	Complement factor H	0.917
4	C3/C5 convertase	1.053	C3/C5 convertase	0.94
5	Plasma protease C1 inhibitor	1.182	Complement C5	0.938
6	Complement C5	1.055	Plasma protease C1 inhibitor	0.809
7	C4b-binding protein alpha chain	0.933	C4b-binding protein alpha chain	1.061
8	Complement subcomponent C1r	1.023	Clusterin	1.048
9	Clusterin	0.947	Complement subcomponent C1r	0.97
10	Complement component C9	1.176 (0.815a)	Complement component C6	0.949 (1.044b)
Immunoglobulins
1	Immunoglobulin heavy constant gamma 1	0.972	Immunoglobulin heavy constant gamma 1	1.023
2	Immunoglobulin heavy constant alpha 1	0.917	Immunoglobulin heavy constant alpha 1	1.078
3	Immunoglobulin heavy variable 3-48	1.013	Immunoglobulin heavy variable 3-48	0.98
4	Immunoglobulin lambda constant 2	0.909	Immunoglobulin heavy constant mu	1.366
5	Immunoglobulin heavy constant mu	0.633	Immunoglobulin lambda constant 2	1.086
6	Immunoglobulin kappa variable 2-29	1.661	Immunoglobulin kappa constant	1.047
7	Immunoglobulin kappa constant	0.948	Immunoglobulin heavy constant gamma 2 (Fragment)	1.125
8	Immunoglobulin heavy constant alpha 2 (Fragment)	1.204	Immunoglobulin heavy constant alpha 2 (Fragment)	0.786
9	Immunoglobulin heavy constant gamma 2 (Fragment)	0.871	Immunoglobulin kappa variable 2-29	0.322
10	Immunoglobulin heavy variable 3-15	0.899	Immunoglobulin heavy variable 3-15	1.096
Lipoproteins
1	Apolipoprotein A-I	1.011	Apolipoprotein A-I	0.982
2	Apolipoprotein B-100	1.2	Apolipoprotein B-100	0.79
3	Apolipoprotein A-IV	1.087	Apolipoprotein A-IV	0.905
4	Apolipoprotein C-I	1.025	Apolipoprotein C-I	0.968
5	Apolipoprotein E	1.054	Apolipoprotein E	0.938
6	Apolipoprotein(a)	1.206	Apolipoprotein A-II	1.01
7	Apolipoprotein A-II	0.984	Apolipoprotein(a)	0.784
8	Apolipoprotein C-II	1.24	Apolipoprotein C-III	0.897
9	Apolipoprotein C-III	1.095	Apolipoprotein C-II	0.75
10	Apolipoprotein M	1.047	Apolipoprotein M	0.946
Other Plasma components
1	Albumin	1.117	Albumin	0.875
2	Hemopexin	1.022	Hemopexin	0.972
3	Inter-alpha-trypsin inhibitor heavy chain H2	1.14	Alpha-2-HS-glycoprotein	1.017
4	Alpha-2-HS-glycoprotein	0.977	Inter-alpha-trypsin inhibitor heavy chain H2	0.851
5	Inter-alpha-trypsin inhibitor heavy chain H4	1.129	Inter-alpha-trypsin inhibitor heavy chain H1	0.953
6	Inter-alpha-trypsin inhibitor heavy chain H1	1.04	Inter-alpha-trypsin inhibitor heavy chain H4	0.863
7	Vitronectin	1.139	Protein AMBP	1.037
8	Protein AMBP	0.957	Vitronectin	0.853
9	Afamin	1.1	Serotransferrin	1.184
10	Serotransferrin	0.813	Afamin	0.892
Tissue Leakage
1	Gc-globulin	1.122	Gc-globulin	0.869
2	Gelsolin	1.43	Alpha-1-antichymotrypsin	0.959
3	Alpha-1-antichymotrypsin	1.034	Alpha-1B-glycoprotein	0.922
4	Alpha-1B-glycoprotein	1.071	Beta-2-glycoprotein 1	0.971
5	Beta-2-glycoprotein 1	1.022	Gelsolin	0.557
6	Corticosteroid-binding globulin	1.146	TBC1 domain family member 2A	1.312 (0.687b)
7	N-acetylmuramoyl-L-alanine amidase	1.076	Carbonic anhydrase 2	1.011
8	Angiotensinogen	1.154 (0.838a)	Lumican	1.144 (0.852b)
9	Carbonic anhydrase 2	0.983	N-acetylmuramoyl-L-alanine amidase	0.917
10	ADAMTS-like protein 4	1.118 (0.874a)	Corticosteroid-binding globulin	0.845

## Sheet: Suppl data 2
Supplementary Data 2
Relative abundance of top 10 most-abundant tightly-bound proteins identified at stage 1 and 2. Proteins were grouped according to biological processes of the blood system, and then ranked by abundance from highest to lowest. Relative abundance of proteins at two stages was given to facilitate the comparison of difference. For unique protein existing in each sample, the corresponding relative abun…
#	Stage 1		Stage 2
	Protein description	Relative abundance	Protein description	Relative abundance
Acute Phase
1	Fibronectin	1.051	Fibronectin	0.984
2	Alpha-1-antitrypsin	1.484	Alpha-1-antitrypsin	0.695
3	Haptoglobin	1.462	Haptoglobin	0.71
4	Alpha-2-macroglobulin	1.463	Lipopolysaccharide-binding protein	1.231
5	Serum amyloid A protein	0.899	Serum amyloid A protein	1.085
6	Lipopolysaccharide-binding protein	0.681	Alpha-2-macroglobulin	0.709
7	Fibronectin (Fragment)	1.047	Fibronectin (Fragment)	0.987
8	Haptoglobin-related protein	1.083	Haptoglobin-related protein	0.963
9	Ceruloplasmin	1.547	Alpha-1-acid glycoprotein 2	1.331 (0.531b)
10	Serum amyloid P-component	1.46 (0.711a)	Ceruloplasmin	0.653
Coagulation
1	Fibrinogen alpha chain	1.195	Fibrinogen alpha chain	0.888
2	Fibrinogen beta chain	1.113	Fibrinogen beta chain	0.943
3	Fibrinogen gamma chain	0.914	Fibrinogen gamma chain	1.076
4	Kininogen-1	1.342	Kininogen-1	0.79
5	von Willebrand factor	1.05	von Willebrand factor	0.985
6	Histidine-rich glycoprotein	0.946	Histidine-rich glycoprotein	1.054
7	Coagulation factor XI	0.814	Coagulation factor V	1.36
8	Coagulation factor V	0.488	Coagulation factor XI	1.142
9	Plasminogen	0.867	Plasminogen	1.107
10	Platelet factor 4	0.961 (1.044a)	Hyaluronan-binding protein 2	1.096 (0.883b)
Complement
1	Complement C3	0.91	Complement C3	1.078
2	Complement factor H	1.092	Complement factor H-related protein 1	1.021
3	Complement factor H-related protein 1	0.995	Complement factor H	0.956
4	C4a anaphylatoxin	1.074	C4a anaphylatoxin	0.969
5	Complement C1q subcomponent subunit A	1.148	Ficolin-2	1.195
6	Complement C1q subcomponent subunit B	0.895	Complement C1q subcomponent subunit B	1.088
7	Complement factor D	0.907	Clusterin	1.221 (0.697b)
8	Complement factor H-related protein 5	1.266 (0.841a)	Complement factor D	1.08
9	Plasma serine protease inhibitor	1.067 (0.974a)	Complement C1q subcomponent subunit A	0.919
10	Ficolin-2	0.735	Complement C1q subcomponent subunit C	1.211 (0.71b)
Immunoglobulins
1	Immunoglobulin heavy constant gamma 1	1.04	Immunoglobulin heavy constant gamma 1	0.991
2	Immunoglobulin lambda constant 3	1.502	Immunoglobulin heavy constant mu	1.154
3	Immunoglobulin heavy constant mu	0.796	Immunoglobulin lambda constant 3	0.683
4	Immunoglobulin heavy constant alpha 1	1.301	Immunoglobulin heavy constant alpha 1	0.817
5	Immunoglobulin kappa constant	1.553	Immunoglobulin kappa constant	0.649
6	Immunoglobulin heavy constant gamma 4 (Fragment)	1.651	Immunoglobulin heavy constant gamma 4 (Fragment)	0.584
7	Immunoglobulin heavy constant gamma 3 (Fragment)	1.316 (0.807a)	Immunoglobulin heavy variable 3-7	1.004
8	Immunoglobulin kappa variable 3-20	1.104	Immunoglobulin heavy constant gamma 2 (Fragment)	1.129 (0.833b)
9	Immunoglobulin heavy variable 3-7	1.021	Immunoglobulin J chain	1.033
10	Immunoglobulin J chain	0.977	Immunoglobulin kappa variable 3-20	0.949
Lipoproteins
1	Apolipoprotein B-100	0.619	Apolipoprotein B-100	1.272
2	Apolipoprotein E	0.837	Apolipoprotein E	1.127
3	Apolipoprotein C-I	1.129	Apolipoprotein C-I	0.932
4	Apolipoprotein A-I	1.172	Apolipoprotein(a)	1.196
5	Apolipoprotein(a)	0.734	Apolipoprotein A-I	0.903
6	Apolipoprotein A-II	1.351	Apolipoprotein C-II	1.354
7	Apolipoprotein A-IV	0.773	Apolipoprotein A-IV	1.17
8	Apolipoprotein C-III	0.742	Apolipoprotein C-III	1.19
9	Apolipoprotein C-II	0.496	Apolipoprotein A-II	0.784
10	Apolipoprotein D (Fragment)	1.182	Apolipoprotein D (Fragment)	0.897
Other Plasma components
1	Albumin	1.554	Vitronectin	0.965
2	Vitronectin	1.08	Inter-alpha-trypsin inhibitor heavy chain H4	1.037
3	Inter-alpha-trypsin inhibitor heavy chain H4	0.971	Albumin	0.649
4	Insulin-like growth factor-binding protein 2	0.932	Insulin-like growth factor-binding protein 2	1.063
5	Insulin-like growth factor-binding protein 3	0.808	Insulin-like growth factor-binding protein 3	1.146
6	Insulin-like growth factor-binding protein 4	0.914	Insulin-like growth factor-binding protein 4	1.076
7	Ribonuclease 4	0.961	Insulin-like growth factor-binding protein 5	1.151
8	Alpha-2-HS-glycoprotein	1.61 (0.611a)	Ribonuclease 4	1.044
9	Insulin-like growth factor-binding protein 5	0.802	Insulin-like growth factor-binding protein 6	1.267 (0.627b)
10	Insulin-like growth factor II	1.322 (0.803a)	Insulin-like growth factor I	0.912 (1.159b)
Tissue Leakage
1	Keratin, type II cytoskeletal 1	1.733	Gelsolin	1.095
2	Gelsolin	0.885	Keratin, type II cytoskeletal 1	0.529
3	Keratin, type I cytoskeletal 10	1.673	Keratin, type I cytoskeletal 10	0.569
4	Keratin, type I cytoskeletal 9	1.722	Myosin-7	0.978
5	Collagen alpha-1(XII) chain	1.46	Procollagen C-endopeptidase enhancer 1	1.025
6	Myosin-7	1.06	Tetranectin	0.984
7	Tetranectin	1.051	Collagen alpha-1(XII) chain	0.711
8	Keratin, type II cytoskeletal 2 epidermal	1.595 (0.621a)	Keratin, type I cytoskeletal 9	0.536
9	Procollagen C-endopeptidase enhancer 1	0.989	Lysozyme C	1.222 (0.694b)
10	Actin, alpha cardiac muscle 1	1.294 (0.822a)	Cystatin-C	1.017 (1.002b)

## Sheet: Suppl data 3
Supplementary Data 3
Biological parameters levels for the transfused rabbit treated with heparin or MS@D-HMP at different time intervals. *ALP, alkaline phosphatase; ALT, alanine aminotransferase; AST, aspartate aminotransferase; GGT, gamma-glutamyl transferase; UREA, urea; CREA, serum creatinine; TP, total protein; ALB, albumin; GLB, globulin; A/G, albumin globulin ratio; C4, complement component 4; C3, complement c…
Tests*	Unit	Control		1d		5d
		Heparin	MS@D-HMP	Heparin	MS@D-HMP	Heparin	MS@D-HMP
ALP	U/L	27.2±1.6	81.8±48.0	23.6±5.5	67.1±44.8	21.8±0.6	68.1±30.4
ALT	U/L	56±9	62±30	241±51	128±19	122±18	57±11
AST	U/L	33.8±6.6	37.5±16.9	330.8±64.5	140.1±105.2	23.6±1.4	22.2±4.1
GGT	U/L	9.8±0.4	9.8±3.0	11.2±0.4	8.6±3.1	10.9±0.8	6.9±2.3
UREA	mmol/L	8.78±2.97	7.75±2.79	11.46±4.12	9.67±2.06	7.87±1.88	8.14±0.58
CREA	μmol/L	112.2±23.4	114.3±41.6	145.5±18.1	105.0±37.7	98.6±8.6	85.0±17.3
TP	g/L	58.1±0.9	59.2±2.3	57.6±0.7	57.3±2.2	56.6±1.6	58.7±1.6
ALB	g/L	45.5±3.2	51.7±3.5	41.3±2.1	48.6±2.9	42.8±1.6	46.7±2.6
GLB	g/L	12.7±3.0	7.5±2.1	16.3±2.4	8.7±2.9	13.8±3.2	12.0±1.6
A/G		3.81±0.98	7.49±2.07	2.59±0.59	6.23±1.91	3.35±1.06	3.99±0.68
C4	g/L	0.035±0.013	0.040±0.008	0.021±0.010	0.038±0.002	0.033±0.001	0.058±0.002
IGA	g/L	0.007±0.004	0.002±0.002	0.005±0.004	0.004±0.004	0.012±0.003	0.002±0.003
IGG	g/L	5.77±1.32	4.39±0.48	5.57±1.51	3.91±0.56	4.90±1.16	3.97±0.56
IGM	g/L	0.329±0.081	0.234±0.097	0.289±0.026	0.215±0.108	0.271±0.033	0.231±0.060
C3	g/L	0.265±0.075	0.188±0.027	0.211±0.034	0.220±0.020	0.258±0.026	0.278±0.002
GLU	mmol/L	9.20±3.60	9.90±0.80	8.57±1.11	7.55±0.69	6.48±0.38	6.90±0.55
CHOL	mmol/L	1.05±0.45	1.08±0.51	1.36±0.21	1.49±0.50	1.78±0.31	1.15±0.20
TG	mmol/L	0.43±0.12	0.47±0.05	1.18±1.05	1.08±0.49	2.36±0.55	0.95±0.21
K	mmol/L	3.57±0.17	3.84±0.50	4.59±0.65	4.64±1.00	4.25±0.13	4.53±0.07
Na	mmol/L	141±2	144±2	143±2	144±2	144±0	144±4
Cl	mmol/L	100.0±0.2	99.8±2.9	102.7±0.2	103.9±0.9	101.5±0.3	102.9±6.7
P	mmol/L	1.92±0.37	2.00±0.17	1.63±0.14	1.31±0.12	1.52±0.04	1.62±0.08
UA	μmol/L	11±2	15±9	12±2	7±2	6±0	6±0
HDL	mmol/L	0.68±0.23	0.58±0.17	0.60±0.17	0.60±0.28	0.58±0.09	0.44±0.09
LDL	mmol/L	0.30±0.24	0.47±0.33	0.57±0.29	0.72±0.43	0.65±0.31	0.51±0.14
CA	mmol/L	3.17±0.15	3.45±0.30	3.33±0.21	3.33±0.25	3.60±0.12	3.65±0.06
DBIL	μmol/L	0.1±0.4	-0.1±0.7	0.4±0.3	0.4±0.1	0.5±0.0	0.3±0.4
TBIL	μmol/L	3.3±0.2	0.2±0.1	2.9±0.2	0.3±0.0	0.5±0.0	2.3±1.3
