# Supplementary material for: Self-anticoagulant sponge for whole blood auto-transfusion and its mechanism of coagulation factor inactivation
Source: Nat Commun. 2023 Aug 12;14:4875. doi: 10.1038/s41467-023-40646-7 (PMC10423252; doi:10.1038/s41467-023-40646-7)
Supplement: Supplementary file 8 — Source Data [file 41467_2023_40646_MOESM8_ESM.xlsx]

## Sheet: Figure 1b
Figure 1b
Pore-size distributions of MS, MS@D and MS@D-HMP
MS		MS@D		MS@D-HMP
Diameter (nm)	Differential intrusion (cm3 g-1 nm-1)	Diameter (nm)	Differential intrusion (cm3 g-1 nm-1)	Diameter (nm)	Differential intrusion (cm3 g-1 nm-1)
1.06439e+06	3.684e-06	1.06439e+06	1.929e-06	1.06439e+06	2.924e-06
984087	4.57e-06	980327	2.235e-06	980327	3.482e-06
907068	5.89e-06	894418	2.848e-06	894418	4.48e-06
844209	7.426e-06	828244	3.571e-06	828244	5.642e-06
790641	9.211e-06	774462	4.359e-06	774462	6.894e-06
742555	1.12e-05	702092	5.375e-06	702092	8.547e-06
676831	1.501e-05	644667	7.295e-06	644667	1.157e-05
598581	2.058e-05	593669	9.347e-06	593669	1.482e-05
521091	2.929e-05	548650	1.15e-05	548650	1.875e-05
454674	4.067e-05	509978	1.38e-05	509978	2.255e-05
397984	5.515e-05	476077	1.644e-05	476077	2.688e-05
350131	7.398e-05	445979	1.963e-05	445979	3.096e-05
312585	9.715e-05	419460	2.325e-05	419460	3.6e-05
282171	0.0001264	395696	2.703e-05	395696	4.126e-05
257080	0.0001628	374083	3.112e-05	374083	4.668e-05
235929	0.0002038	356411	3.492e-05	356411	5.144e-05
218078	0.0002728	342440	3.843e-05	342440	5.514e-05
204635	0.0003816	330333	4.164e-05	330333	5.842e-05
194991	0.000496	319632	4.468e-05	319632	6.118e-05
188051	0.0006109	307946	4.803e-05	307946	6.392e-05
182576	0.0007226	292891	5.22e-05	292891	6.782e-05
178375	0.0008325	275531	5.765e-05	275531	7.4e-05
175185	0.0009361	257879	6.441e-05	257879	8.185e-05
171992	0.00103	241399	7.304e-05	241399	9.032e-05
168863	0.001111	225936	9.006e-05	225936	0.0001013
165749	0.001185	211697	0.0001123	211697	0.0001207
162719	0.001258	198684	0.0001432	198684	0.0001485
159743	0.00124	186732	0.0001849	186732	0.0001864
156814	0.001138	175807	0.0002387	175807	0.0002354
153956	0.001032	165905	0.0003052	165905	0.0002939
151209	0.0009205	157444	0.000383	157444	0.0003607
148581	0.0008052	150837	0.0004715	150837	0.0004345
146036	0.0006831	145734	0.0005663	145734	0.0005107
143533	0.0005581	141609	0.0006664	141609	0.0005896
140741	0.0004388	137967	0.0007512	137967	0.0006621
136970	0.000329	134726	0.0007642	134726	0.000707
132263	0.0002212	131849	0.0007573	131849	0.0007013
126995	0.0001047	129276	0.0007298	129276	0.0006743
121652	5.283e-05	126950	0.0006841	126950	0.0006322
116306	4.388e-05	124524	0.000625	124524	0.0005772
111073	3.624e-05	121568	0.0005578	121568	0.0005178
106271	3.113e-05	118137	0.0004849	118137	0.0004557
101614	2.754e-05	114503	0.0003996	114503	0.0003849
97333.9	2.536e-05	110925	0.0002978	110925	0.0003024
93393.9	2.314e-05	107351	0.0001772	107351	0.0002051
89909.1	2.083e-05	103869	6.738e-05	103869	0.000109
87089.8	1.854e-05	100538	3.77e-05	100538	4.335e-05
84891.5	1.615e-05	97357.4	2.279e-05	97357.4	2.807e-05
83147.9	1.356e-05	94311.6	1.745e-05	94311.6	2.388e-05
81665.6	1.1e-05	91409.1	1.497e-05	91409.1	2.128e-05
80422.6	8.654e-06	88811.2	1.262e-05	88811.2	1.929e-05
79368.5	6.569e-06	86680.4	1.129e-05	86680.4	1.787e-05
78322.1	5.238e-06	84978.4	1e-05	84978.4	1.551e-05
77428	4.482e-06	83514.6	9.017e-06	83514.6	1.346e-05
76554.1	4.005e-06	82176.9	8.334e-06	82176.9	1.241e-05
75687.6	3.738e-06	80964.9	7.364e-06	80964.9	1.194e-05
74824.6	3.959e-06	79849.1	6.75e-06	79849.1	1.178e-05
73884.1	4.13e-06	78702.2	6.81e-06	78702.2	1.191e-05
72805.1	4.136e-06	77425.9	7.19e-06	77425.9	1.181e-05
71658.8	4.374e-06	76067.1	7.058e-06	76067.1	1.199e-05
70558.6	4.621e-06	74709.6	7.173e-06	74709.6	1.211e-05
69500.2	4.88e-06	73365.5	7.233e-06	73365.5	1.261e-05
68474.8	5.374e-06	72041.2	7.482e-06	72041.2	1.248e-05
67487.2	5.972e-06	70733.7	7.833e-06	70733.7	1.306e-05
66523.1	6.223e-06	69491.7	7.769e-06	69491.7	1.397e-05
65575.4	6.602e-06	68292.5	7.791e-06	68292.5	1.408e-05
64652.8	6.984e-06	67100.5	8.131e-06	67100.5	1.42e-05
63758.8	6.764e-06	65927.8	7.846e-06	65927.8	1.436e-05
62945.2	6.467e-06	64865.4	7.548e-06	64865.4	1.399e-05
62260.5	6.329e-06	63961.1	7.202e-06	63961.1	1.354e-05
61661.9	6.334e-06	63101.5	7.114e-06	63101.5	1.298e-05
61069.3	6.299e-06	62245.4	7.01e-06	62245.4	1.236e-05
60482.9	6.218e-06	61424.3	6.926e-06	61424.3	1.176e-05
59811.1	5.655e-06	60638.9	6.086e-06	60638.9	1.052e-05
58983.4	5.204e-06	59844.1	5.125e-06	59844.1	9.09e-06
58024	4.97e-06	59046.4	4.386e-06	59046.4	7.339e-06
57013.4	4.635e-06	58264.8	3.584e-06	58264.8	6.14e-06
55925.2	4.288e-06	57526	2.754e-06	57526	5.589e-06
54816	4.393e-06	56753.1	2.797e-06	56753.1	4.969e-06
53753	4.592e-06	55951.9	2.827e-06	55951.9	5.04e-06
52726.4	4.953e-06	55168.6	2.899e-06	55168.6	5.175e-06
51732.7	4.864e-06	54457.4	2.92e-06	54457.4	5.233e-06
50765.7	4.841e-06	53806.3	2.859e-06	53806.3	5.163e-06
49825.3	4.863e-06	53155.5	2.722e-06	53155.5	4.98e-06
48970.1	5.103e-06	52509.6	3.117e-06	52509.6	5.604e-06
48244.2	5.01e-06	51904.9	3.527e-06	51904.9	6.253e-06
47636.6	4.85e-06	51229.3	3.947e-06	51229.3	6.918e-06
47096	4.647e-06	50434.5	4.396e-06	50434.5	7.631e-06
46554.4	4.638e-06	49548	4.883e-06	49548	6.966e-06
45934.5	4.618e-06	48661.9	4.449e-06	48661.9	6.284e-06
45200.1	4.578e-06	47807.7	3.989e-06	47807.7	5.558e-06
44386.7	4.459e-06	46956.5	3.46e-06	46956.5	4.728e-06
43549.6	4.652e-06	46113.9	2.978e-06	46113.9	3.968e-06
42681.4	4.819e-06	45282.8	2.567e-06	45282.8	3.315e-06
41808	5.048e-06	44482.6	2.192e-06	44482.6	2.718e-06
40964.4	5.444e-06	43710.8	1.801e-06	43710.8	2.096e-06
40147.2	5.666e-06	42964.7	1.378e-06	42964.7	1.425e-06
39348.9	6.013e-06	42288.6	9.386e-07	42288.6	7.27e-07
38579.6	6.441e-06	41712.2	4.777e-07	41712.2	0
37892.1	6.023e-06	41225.3	0	41225.3	0
37304.9	5.571e-06	40731.4	0	40731.4	0
36814.8	5.064e-06	40183.3	0	40183.3	0
36401.6	5.07e-06	39592.4	0	39592.4	0
36031.2	5.059e-06	38986.8	0	38986.8	0
35675.4	5.039e-06	38385.4	0	38385.4	0
35315.1	4.957e-06	37793.1	0	37793.1	0
34941.6	4.766e-06	37209.5	0	37209.5	0
34580.2	4.944e-06	36634.6	0	36634.6	0
34221.6	5.036e-06	36086.9	0	36086.9	0
33867.6	4.987e-06	35561.2	0	35561.2	0
33518.3	5.592e-06	35036.2	0	35036.2	0
33175.9	6.178e-06	34567.1	0	34567.1	0
32838.4	6.751e-06	34168.6	0	34168.6	0
32506.3	6.182e-06	33786.8	0	33786.8	1.039e-06
32129.9	5.609e-06	33383.1	0	33383.1	2.114e-06
31723.5	5.021e-06	32953.1	7.031e-07	32953.1	3.231e-06
31293.6	4.417e-06	32511.9	1.432e-06	32511.9	4.391e-06
30845.4	3.784e-06	32074	2.189e-06	32074	5.594e-06
30384.7	3.121e-06	31642	3.714e-06	31642	6.855e-06
29910.6	2.419e-06	31216.3	5.453e-06	31216.3	8.28e-06
29434.2	1.789e-06	30797	7.39e-06	30797	9.858e-06
28964.7	1.182e-06	30382.1	9.47e-06	30382.1	1.155e-05
28501.5	5.882e-07	29970.7	1.168e-05	29970.7	1.334e-05
28050.5	0	29568	1.404e-05	29568	1.525e-05
27610.5	0	29207.2	1.652e-05	29207.2	1.426e-05
27210.6	0	28875.7	1.9e-05	28875.7	1.319e-05
26829.2	0	28558.7	1.953e-05	28558.7	1.365e-05
26454.9	0	28252.1	2.119e-05	28252.1	1.419e-05
26080.3	0	27956.5	2.274e-05	27956.5	1.463e-05
25701	0	27670.3	2.222e-05	27670.3	1.489e-05
25339.1	0	27378.2	2.141e-05	27378.2	1.49e-05
24972.6	0	27085.2	2.043e-05	27085.2	1.481e-05
24610.2	0	26806.3	1.937e-05	26806.3	1.472e-05
24255	0	26510.8	1.827e-05	26510.8	1.465e-05
23909.8	0	26184.2	1.71e-05	26184.2	1.457e-05
23571.6	0	25833.9	1.584e-05	25833.9	1.646e-05
23245.9	8.102e-07	25491.5	1.463e-05	25491.5	1.847e-05
22954.3	1.722e-06	25172.9	1.473e-05	25172.9	1.692e-05
22682.5	2.683e-06	24870.5	1.23e-05	24870.5	1.521e-05
22421.7	3.696e-06	24576.1	9.953e-06	24576.1	1.356e-05
22166.9	4.745e-06	24275.5	9.002e-06	24275.5	1.206e-05
21917.9	5.831e-06	23985.2	8.113e-06	23985.2	1.065e-05
21690.9	6.949e-06	23702.9	7.174e-06	23702.9	9.171e-06
21468.6	8.054e-06	23407	6.135e-06	23407	7.535e-06
21254.2	9.18e-06	23109.4	5.008e-06	23109.4	5.76e-06
21040.9	1.037e-05	22823.3	3.819e-06	22823.3	3.887e-06
20831.5	1.165e-05	22552.7	2.619e-06	22552.7	2.001e-06
20624.6	1.086e-05	22297.2	1.343e-06	22297.2	0
20409.5	9.951e-06	22048.7	0	22048.7	0
20196.3	9.002e-06	21806.9	0	21806.9	0
19991.7	7.995e-06	21561	0	21561	0
19800.1	6.946e-06	21326.3	0	21326.3	0
19614.8	5.857e-06	21100.4	0	21100.4	0
19426.7	4.734e-06	20870.9	0	20870.9	0
19244.8	3.631e-06	20657	0	20657	0
19064.4	2.504e-06	20463.5	0	20463.5	0
18865.2	1.303e-06	20290.3	0	20290.3	0
18646.5	0	20108.2	0	20108.2	0
18412.1	0	19909.6	0	19909.6	0
18177.5	0	19698.8	0	19698.8	0
17954.4	0	19482.6	0	19482.6	0
17732.8	0	19275.3	0	19275.3	0
17518.5	0	19073.5	0	19073.5	0
17310.3	0	18866.6	0	18866.6	0
17109.2	0	18668.5	0	18668.5	0
16892.6	0	18476.7	0	18476.7	0
16664.3	0	18285.3	0	18285.3	0
16442.8	0	18093.6	0	18093.6	0
16232.5	0	17917.8	0	17917.8	0
16037.1	0	17759.7	0	17759.7	0
15855.3	0	17604.5	0	17604.5	0
15679	0	17442	0	17442	0
15515.2	0	17270.6	0	17270.6	0
15353.6	0	17095.6	0	17095.6	0
15178.4	0	16929	0	16929	0
14993.1	0	16759.1	0	16759.1	0
14814.7	0	16588.9	0	16588.9	0
14644.9	0	16426.5	0	16426.5	0
14486.9	0	16256	1.961e-06	16256	2.985e-06
14338.9	0	16077.3	4.04e-06	16077.3	6.15e-06
14195.6	0	15892.9	6.182e-06	15892.9	9.412e-06
14050.6	0	15716.7	8.473e-06	15716.7	1.289e-05
13907.8	1.878e-06	15556	1.086e-05	15556	1.652e-05
13762.1	3.873e-06	15401.7	1.331e-05	15401.7	2.025e-05
13615.3	5.901e-06	15252.7	1.591e-05	15252.7	2.421e-05
13482.4	7.923e-06	15104.3	1.88e-05	15104.3	2.86e-05
13361.8	9.994e-06	14961.9	2.172e-05	14961.9	3.306e-05
13252.1	1.216e-05	14822.6	2.459e-05	14822.6	3.743e-05
13146.5	1.437e-05	14685	2.742e-05	14685	4.172e-05
13039.8	1.673e-05	14553.4	2.547e-05	14553.4	3.876e-05
12930.1	1.914e-05	14433.9	2.338e-05	14433.9	3.558e-05
12821.1	2.15e-05	14313.4	2.124e-05	14313.4	3.232e-05
12716.5	2.384e-05	14187.8	2.139e-05	14187.8	2.886e-05
12612.5	2.194e-05	14056.5	2.137e-05	14056.5	2.528e-05
12514.1	1.993e-05	13928.2	2.122e-05	13928.2	2.16e-05
12415.3	1.79e-05	13797	2.096e-05	13797	2.097e-05
12312.5	1.591e-05	13666.9	2.04e-05	13666.9	1.99e-05
12206.6	1.388e-05	13539.9	1.993e-05	13539.9	1.895e-05
12100.6	1.173e-05	13405.8	1.975e-05	13405.8	1.842e-05
11995.6	9.527e-06	13265.1	1.987e-05	13265.1	1.835e-05
11894.5	7.142e-06	13125.4	2.294e-05	13125.4	2.273e-05
11798.5	4.704e-06	12986	2.622e-05	12986	2.744e-05
11699.6	2.339e-06	12852.1	2.966e-05	12852.1	3.236e-05
11596.4	0	12726.9	2.725e-05	12726.9	3.722e-05
11492.2	0	12609.8	2.493e-05	12609.8	4.247e-05
11388.6	0	12494.2	2.268e-05	12494.2	4.793e-05
11291.1	0	12384.3	2.038e-05	12384.3	4.469e-05
11200.1	0	12277.3	1.802e-05	12277.3	4.138e-05
11110.4	0	12166.4	1.553e-05	12166.4	3.786e-05
11019.9	2.376e-06	12063.4	1.593e-05	12063.4	3.399e-05
10930	4.854e-06	11963.3	1.614e-05	11963.3	2.972e-05
10841.5	7.394e-06	11863	1.642e-05	11863	2.533e-05
10749.9	9.911e-06	11761.5	1.654e-05	11761.5	2.061e-05
10663.8	1.247e-05	11663.5	1.652e-05	11663.5	1.567e-05
10575.8	1.499e-05	11564.5	2.014e-05	11564.5	1.085e-05
10489.7	1.757e-05	11465.8	2.383e-05	11465.8	5.544e-06
10404.8	2.03e-05	11370.3	2.774e-05	11370.3	0
10316.9	2.301e-05	11274.8	3.179e-05	11274.8	0
10229.7	2.589e-05	11177.5	3.591e-05	11177.5	0
10139	2.865e-05	11084.7	4.008e-05	11084.7	0
10049.7	2.631e-05	10991.8	3.698e-05	10991.8	0
9963.87	2.384e-05	10903.3	3.381e-05	10903.3	0
9876.16	2.13e-05	10816.5	3.045e-05	10816.5	0
9792.5	1.878e-05	10729.5	2.704e-05	10729.5	0
9702.29	1.888e-05	10641.7	2.365e-05	10641.7	0
9617.7	1.927e-05	10556.8	2.002e-05	10556.8	0
9536.02	1.968e-05	10470.4	1.634e-05	10470.4	0
9452.83	2e-05	10385.4	1.241e-05	10385.4	0
9373.42	2.046e-05	10296.7	8.323e-06	10296.7	0
9295.48	2.082e-05	10207.7	4.185e-06	10207.7	0
9222.45	2.171e-05	10117.8	0	10117.8	0
9150.7	2.544e-05	10030.3	0	10030.3	0
9079.88	2.92e-05	9942.7	0	9942.7	0
9010.12	3.318e-05	9859.01	0	9859.01	0
8940.86	3.715e-05	9776.65	0	9776.65	0
8878.57	3.453e-05	9694.56	0	9694.56	0
8816.65	3.162e-05	9612.13	0	9612.13	0
8754.18	2.864e-05	9532.41	0	9532.41	0
8694.94	2.557e-05	9452.77	0	9452.77	0
8633.94	2.24e-05	9378.31	0	9378.31	0
8572.9	1.917e-05	9307.26	0	9307.26	0
8508.66	1.552e-05	9238.63	0	9238.63	8.074e-06
8445.3	1.178e-05	9170.74	0	9170.74	1.653e-05
8379.06	8.013e-06	9104.64	0	9104.64	2.521e-05
8315.31	3.994e-06	9039.42	0	9039.42	3.409e-05
8251.26	0	8977.24	0	8977.24	4.323e-05
8186.65	0	8917.97	0	8917.97	5.256e-05
8123.44	0	8860.56	0	8860.56	6.209e-05
8058.89	0	8803.64	0	8803.64	7.187e-05
7994.6	0	8747.26	5.913e-06	8747.26	8.187e-05
7932.07	0	8691.51	1.198e-05	8691.51	9.211e-05
7869.71	0	8636.45	1.822e-05	8636.45	0.0001026
7812.15	0	8581.97	2.46e-05	8581.97	9.455e-05
7755.44	0	8528.15	3.118e-05	8528.15	8.61e-05
7701.72	0	8475.03	3.79e-05	8475.03	7.744e-05
7648.42	0	8422.53	4.483e-05	8422.53	6.859e-05
7596.37	0	8370.74	5.19e-05	8370.74	5.949e-05
7545.28	0	8319.58	5.917e-05	8319.58	5.018e-05
7494.94	1.372e-08	8269.23	6.661e-05	8269.23	4.064e-05
7447.3	2.692e-08	8219.51	7.423e-05	8219.51	3.083e-05
7395.81	3.625e-08	8170.53	6.834e-05	8170.53	2.081e-05
7348.55	4.041e-08	8122.2	6.23e-05	8122.2	1.053e-05
7301.66	4.548e-08	8074.51	5.608e-05	8074.51	0
7254.33	5.183e-08	8027.44	4.97e-05	8027.44	0
7204.44	6.003e-08	7981.01	4.313e-05	7981.01	0
7132.26	7.123e-08	7935.18	3.64e-05	7935.18	0
		7890	2.947e-05	7890	0
		7841.46	2.24e-05	7841.46	0
		7792.84	1.512e-05	7792.84	0
		7743.2	7.666e-06	7743.2	5.741e-09
		7690.19	5.818e-09	7690.19	1.083e-08
		7634.51	1.079e-08	7634.51	1.098e-08
		7579.23	1.529e-08	7579.23	1.114e-08
		7515.82	1.553e-08	7515.82	1.132e-08
		7459.69	1.735e-08	7459.69	1.265e-08
		7395.58	1.96e-08	7395.58	1.429e-08
		7330.03	2.243e-08	7330.03	1.636e-08
		7256.62	2.613e-08	7256.62	1.905e-08
		7157.74	3.122e-08	7157.74	2.276e-08

## Sheet: Figure 1d
Figure 1d
Quantitative evaluation of water and blood sorption into MS@D-HMP
Water						Blood
MS		MS@D		MS@D-HMP		MS		MS@D		MS@D-HMP
t1/2 (s1/2)	ms (kg m-2)	t1/2 (s1/2)	ms (kg m-2)	t1/2 (s1/2)	ms (kg m-2)	t1/2 (s1/2)	ms (kg m-2)	t1/2 (s1/2)	ms (kg m-2)	t1/2 (s1/2)	ms (kg m-2)
0	0	0	0	0	0	0	0	0	0	0	0
0.27929	0.42969	0.20214	0	0.31938	0.46246	0.30001	0.10568	0.26146	0	0.28984	0.29909
0.42428	0.74681	0.26088	0	0.45827	0.70357	0.43129	0.42595	0.32608	0	0.47118	0.53598
0.50795	1.11569	0.31962	0	0.54774	0.74813	0.51963	0.69701	0.39069	0	0.54774	0.68532
0.57447	1.30414	0.37835	0	0.61969	0.98313	0.60002	1.00248	0.45531	0	0.6197	0.82654
0.64809	1.54536	0.43709	0	0.69284	1.07902	0.66183	1.13715	0.51993	0	0.6885	0.90643
0.70571	1.63092	0.49583	0	0.755	1.12302	0.71835	1.16688	0.58454	0	0.74299	1.03198
0.76683	1.65536	0.55457	0	0.81243	1.25657	0.78615	1.36155	0.64916	0	0.79375	1.13354
0.82343	1.78458	0.6133	0	0.86605	1.41002	0.84855	1.31555	0.71378	0	0.83788	1.22376
0.87638	1.83803	0.67204	0	0.91654	1.49413	0.90003	1.40621	0.77839	0	0.8832	1.28798
0.92307	1.91158	0.73078	0	0.96439	1.58057	0.94871	1.53715	0.84301	0	0.92306	1.30087
0.97368	1.96236	0.78951	0	1.00998	1.59235	0.99803	1.53301	0.90763	0	0.97059	1.35509
1.0159	1.96514	0.84825	0	1.05074	1.69991	1.04214	1.65115	0.97224	0	1.00998	1.42387
1.05928	2.10058	0.90699	0	1.08723	1.74368	1.08447	1.72715	1.03686	0	1.0536	1.41898
1.09548	2.11169	0.96572	0	1.12253	1.83646	1.1252	1.75755	1.10148	0	1.09548	1.54532
1.13052	2.15658	1.02446	0	1.15416	1.83013	1.16965	1.92768	1.16609	0	1.13317	1.56565
1.16965	2.13247	1.0832	0	1.18747	1.89668	1.20751	1.85848	1.23071	0	1.16708	1.54287
1.20502	2.19503	1.14193	0	1.22478	1.9208	1.23939	2.00741	1.29533	0	1.20003	1.63965
1.23697	2.10547	1.20067	0	1.26099	1.98502	1.27518	1.93715	1.35994	0	1.22967	1.6142
1.26811	2.10547	1.25941	0	1.28922	2.04946	1.30771	2.04275	1.42456	0	1.26099	1.69876
1.30311	2.22781	1.31815	0	1.31913	2.0478	1.34168	2.07168	1.48918	0	1.29387	1.69609
1.33495	2.19425	1.37688	0	1.35281	2.02802	1.37044	2.08421	1.55379	0	1.32819	1.68254
1.36386	2.29769	1.43562	0	1.37917	2.10302	1.39861	2.15048	1.61841	0	1.36605	1.76109
1.39216	2.26947	1.49436	0	1.40716	2.15913	1.42412	2.28261	1.68303	0	1.39646	1.7812
1.41778	2.25069	1.55309	0	1.44295	2.10113	1.45125	2.25528	1.74764	0	1.42622	1.81687
1.44503	2.24703	1.61183	0	1.46974	2.21646	1.47585	2.25541	1.81226	0	1.45744	1.92209
1.47585	2.24703	1.67057	0	1.49804	2.26035	1.50204	2.23181	1.87688	0	1.48396	1.88254
1.50004	2.34414	1.7293	0	1.52975	2.27091	1.53171	2.20528	1.94149	0	1.51001	1.9822
1.52582	2.30892	1.78804	0	1.55696	2.31502	1.55504	2.20528	2.00611	0	1.53952	1.95509
1.55504	2.34092	1.84678	0	1.5875	2.35457	1.57992	2.37288	2.07073	0	1.56848	2.01343
1.5875	2.41792	1.90551	0	1.6156	2.26624	1.60628	2.37781	2.13534	0	1.59692	2.02876
1.61188	2.36003	1.96425	0	1.63773	2.26624	1.6359	2.30755	2.19996	0	1.62485	2.09676
1.63956	2.41569	2.02299	0	1.66137	2.26624	1.66137	2.36915	2.26458	0	1.6505	2.0452
1.66678	2.34514	2.08173	0	1.6829	2.26624	1.68468	2.46635	2.32919	0	1.67755	2.1022
1.69357	2.34514	2.14046	0	1.70592	2.26624	1.70768	2.34915	2.39381	0	1.70416	2.11043
1.71993	2.37414	2.1992	0	1.7321	2.35835	1.7321	2.36248	2.45843	0	1.7321	2.1742
1.7459	2.43569	2.25794	0	1.75789	2.28802	1.75789	2.36221	2.52304	0	1.75618	2.13443
1.77149	2.48981	2.31667	0	1.78162	2.28802	1.77994	2.41835	2.58766	0	1.78331	2.18554
1.7917	2.50381	2.37541	0	1.80671	2.28802	1.80172	2.38835	2.65228	0	1.80837	2.18176
1.81334	2.47047	2.43415	0	1.82817	2.28802	1.82159	2.45008	2.71689	0	1.83308	2.2082
1.83308	2.37792	2.49288	0	1.84938	2.28802	1.84288	2.49981	2.78151	0	1.85747	2.21443
1.85747	2.37781	2.55162	0	1.87355	2.34768	1.86231	2.42755	2.84613	0	1.88154	2.31554
1.87835	2.38903	2.61036	0	1.89267	2.3098	1.88314	2.48541	2.91074	0	1.90374	2.22043
1.89742	2.38869	2.66909	0	1.91317	2.3098	1.90688	2.41448	2.97536	0	1.92411	2.28309
1.91787	2.46058	2.72783	0	1.93189	2.3098	1.93034	2.40461	3.03998	0	1.94428	2.35098
1.93655	2.46681	2.78657	0	1.95198	2.3098	1.95198	2.38835	3.10459	0	1.96729	2.37632
1.95658	2.43236	2.8453	0	1.97034	2.4348	1.97945	2.45355	3.16921	0	1.99304	2.29665
1.9749	2.43236	2.90404	0	1.99003	2.41602	1.99906	2.41448	3.23383	0	2.01252	2.40365
1.99455	2.52047	2.96278	0	2.0155	2.35346	2.01699	2.51341	3.29844	0	2.03328	2.32943
2.0155	2.50881	3.02152	0					3.36306	0	2.0553	2.44576
		3.08025	0					3.42768	0	2.07708	2.46187
		3.13899	0					3.49229	0	2.09863	2.37298
		3.19773	0					3.55691	0	2.11713	2.41276
		3.25646	0					3.62153	0
		3.3152	0					3.68614	0
		3.37394	0					3.75076	0
		3.43267	0					3.81538	0
		3.49141	0					3.87999	0
		3.55015	0					3.94461	0
		3.60888	0					4.00923	0
		3.66762	0
		3.72636	0
		3.7851	0
		3.84383	0
		3.90257	0
		3.96131	0
		4.02004	0

## Sheet: Figure 1e
Figure 1e
Zeta potentials of MS, MS@D and MS@D-HMP
	Zeta potenrial (mV)
	MS	MS@D	MS@D-HMP
Assay 1	-10.6	-17.7	-23.4
Assay 2	-14.3	-19.1	-25.4
Assay 3	-18.3	-18.9	-27.6
Assay 4	-14.3	-17.2	-23.1
Assay 5	-13.9	-19.7	-22.2
Assay 6	-14.6	-20	-27.5

## Sheet: Figure 1f
Figure 1f
Compressive stress-strain curves of MS@D-HMP after loading-unloading cycles
Cycle 1		Cycle 5		Cycle 10
Strain (%)	Stress (kPa)	Strain (%)	Stress (kPa)	Strain (%)	Stress (kPa)
0	0	0	0	0.01151	0
0.05394	0	0.10182	0	0.13151	0
0.12	0	0.19151	0	0.21576	0
0.18576	0	0.28788	0	0.29394	0
0.24576	0	0.37758	0	0.38364	0
0.30576	0	0.46788	0	0.48	0
0.43151	0	0.55151	0	0.56364	0
0.48576	0	0.6297	0	0.66	0
0.54576	0	0.71394	0	0.7497	0
0.60576	0	0.80364	0	0.84	0
0.67758	0	0.87576	0	0.93576	0
0.73758	0	0.96606	0	1.00788	0
0.80364	1.6e-05	1.04364	0	1.09788	0
0.92364	1.5e-05	1.13394	0	1.16364	0
1.00788	2.2e-05	1.23576	0	1.24182	0
1.09212	2e-05	1.33212	0	1.32606	0
1.16364	2e-05	1.42182	0	1.41576	0
1.24788	2e-05	1.49394	0	1.51212	0
1.32	2.7e-05	1.5897	0	1.60182	0
1.42788	2.5e-05	1.68	0	1.69818	0
1.51212	2.5e-05	1.77576	0	1.78182	0
1.60182	3e-05	1.86	0	1.87212	0
1.71576	3e-05	1.95576	0	1.96788	0
1.79394	3e-05	2.04606	0	2.05818	0
1.86	3.5e-05	2.13576	0	2.14788	0
1.96788	3.5e-05	2.23212	0	2.23818	0
2.04606	3.5e-05	2.30424	0	2.32788	0
2.14788	4.1e-05	2.39394	0	2.41818	0
2.25576	4e-05	2.46606	0	2.51394	0
2.34	4e-05	2.55636	0	2.60424	0
2.41212	4.5e-05	2.65212	0	2.68788	0
2.51394	4.4e-05	2.73636	0	2.78424	0
2.59818	5.2e-05	2.82	0	2.88	0
2.70606	4.9e-05	2.89818	0	2.9703	0
2.78424	4.9e-05	2.98788	0	3.06	0
2.87394	5.6e-05	3.0903	0	3.16212	0
2.98788	5.4e-05	3.16788	0	3.24	0
3.08424	5.4e-05	3.25818	0	3.3303	0
3.16788	6e-05	3.35424	0	3.43212	0
3.26424	5.9e-05	3.44424	0	3.5103	0
3.33636	5.9e-05	3.52848	0	3.6	0
3.40849	6.4e-05	3.60606	0	3.69636	0
3.49212	6.4e-05	3.68424	0	3.79212	0
3.56424	7e-05	3.78	0	3.86424	0
3.66606	6.9e-05	3.85212	0	3.94848	0
3.75636	6.9e-05	3.94242	0	4.02636	0
3.85818	7.5e-05	4.01455	0	4.11636	0
3.93636	8.1e-05	4.11636	0	4.21212	0
4.06848	7.9e-05	4.22424	0	4.29636	0
4.15212	7.9e-05	4.30849	0	4.39212	0
4.24242	8.5e-05	4.38636	0	4.48848	0
4.33212	8.4e-05	4.48242	0	4.57212	0
4.42242	9e-05	4.56636	0	4.65636	0
4.51212	8.9e-05	4.65636	0	4.73454	0
4.59636	8.9e-05	4.75212	0	4.81848	0
4.66849	9.6e-05	4.83636	0	4.90848	0
4.75212	9.4e-05	4.92061	0	5.00424	0
4.8303	9.9e-05	4.99848	0	5.09455	0
4.89636	9.9e-05	5.08242	0	5.17273	0
4.96849	9.9e-05	5.17273	0	5.2503	0
5.04667	0.000105	5.25636	0	5.33455	0
5.16061	0.000104	5.33455	0	5.43636	0
5.23273	0.000109	5.41849	0	5.52061	0
5.30424	0.000109	5.52061	0	5.60485	0
5.37636	0.000109	5.61636	0	5.68242	0
5.47273	0.000116	5.69454	0	5.75455	0
5.55636	0.000114	5.77879	0	5.84485	0
5.64061	0.000121	5.88061	0	5.94061	0
5.73636	0.000119	5.95879	0	6.03636	0
5.80849	0.000126	6.06061	0	6.12667	0
5.88061	0.000124	6.16849	0	6.21636	0
5.95879	0.000124	6.24667	0	6.30667	0
6.04849	0.000131	6.33061	0	6.39636	0
6.15061	0.000129	6.42061	0	6.48667	0
6.24667	0.000136	6.50485	0	6.57697	0
6.33636	0.000133	6.58273	0	6.66061	0
6.43879	0.000139	6.65454	0	6.74485	0
6.51697	0.000138	6.75697	0	6.82273	0
6.60667	0.000144	6.84667	0	6.91273	0
6.70848	0.00015	6.94848	0	7.00849	0
6.78061	0.000148	7.04485	0	7.09273	0
6.85273	0.000155	7.14667	0	7.20061	0
6.93697	0.000153	7.22485	0	7.27879	0
7.01455	0.00016	7.29091	0	7.36909	0
7.09879	0.000158	7.39273	0	7.46485	0
7.17091	0.000158	7.48303	0	7.55485	0
7.26061	0.000165	7.57273	0	7.64485	0
7.34485	0.000163	7.66303	0	7.73485	0
7.41697	0.00017	7.75273	0	7.82485	0
7.49485	0.000168	7.84909	0	7.90909	0
7.57273	0.000175	7.93879	0	7.98667	0
7.65697	0.000173	8.01697	0	8.07091	0
7.72909	0.000179	8.11879	0	8.16121	0
7.80667	0.000178	8.19697	0	8.23273	0
7.87273	0.000183	8.28121	0	8.32303	0
7.95697	0.000183	8.34121	0	8.40121	0
8.02909	0.000188	8.42485	0	8.49697	0
8.11273	0.000188	8.51515	0	8.56909	0
8.17273	0.000195	8.56909	0	8.65273	0
8.24485	0.000193	8.64697	0	8.73091	0
8.32909	0.000198	8.72485	0	8.83333	0
8.42485	0.000198	8.82727	0	8.90485	0
8.49697	0.000198	8.91091	0	8.98909	0
8.57515	0.000203	8.91091	0	9.06727	0
8.67091	0.000203	9.06727	0	9.15697	0
8.76697	0.000208	9.15091	0	9.24121	0
8.85091	0.000208	9.24121	0	9.32485	0
8.94727	0.000215	9.24121	0	9.40303	0
9.03697	0.00022	9.41515	0	9.49333	0
9.13909	0.000218	9.48727	0	9.57697	0
9.20485	0.000225	9.57697	0	9.66121	0
9.28909	0.00023	9.66727	0	9.73939	0
9.36121	0.000227	9.72727	0	9.82909	0
9.43333	0.000233	9.82909	0	9.91333	0
9.51091	0.000232	9.90121	0	9.99121	0
9.61333	0.000239	9.96727	0	10.0752	0
9.70303	0.000237	10.0812	0	10.1655	0
9.79939	0.000244	10.1533	0	10.2491	0
9.89515	0.000242	10.243	0	10.3273	0
9.97333	0.000249	10.3333	0	10.4055	0
10.0512	0.000247	10.4291	0	10.5012	0
10.1291	0.000252	10.5133	0	10.5915	0
10.2255	0.000252	10.5976	0	10.6812	0
10.297	0.000259	10.6812	0	10.7654	0
10.3873	0.000257	10.7594	0	10.8612	0
10.4533	0.000262	10.8491	0	10.9515	0
10.5376	0.000267	10.9455	0	11.0351	0
10.6091	0.000267	11.0291	0	11.1255	0
10.6812	0.000274	11.1255	0	11.2036	0
10.7594	0.000272	11.2097	0	11.2873	0
10.8491	0.000277	11.3055	0	11.3776	0
10.9273	0.000277	11.4012	0	11.4733	0
11.0055	0.000283	11.4855	0	11.5576	0
11.1012	0.000282	11.5636	0	11.6533	0
11.1915	0.000287	11.6355	0	11.7376	0
11.2873	0.000287	11.7315	0	11.8155	0
11.3715	0.000292	11.8273	0	11.8933	0
11.4673	0.000297	11.9115	0	11.9836	0
11.5576	0.000297	12.0012	0	12.0618	0
11.6594	0.000302	12.0855	1.7e-05	12.1515	0
11.7673	0.000308	12.1636	2e-05	12.2236	0
11.8755	0.000307	12.2476	2e-05	12.3194	0
11.9473	0.000314	12.3376	2e-05	12.4097	0
12.0558	0.000317	12.4455	2.6e-05	12.5055	0
12.1455	0.000322	12.5418	2.5e-05	12.5897	0
12.2533	0.000321	12.6255	2.5e-05	12.6976	0
12.3255	0.000328	12.7036	3.2e-05	12.7758	0
12.4097	0.000333	12.7933	3e-05	12.8655	0
12.4994	0.000338	12.8776	3e-05	12.9618	0
12.5897	0.000336	12.9558	3.6e-05	13.0515	0
12.6915	0.000343	13.0397	3.5e-05	13.1418	0
12.7933	0.000348	13.1297	3.5e-05	13.2315	0
12.8897	0.000346	13.2197	4.1e-05	13.3218	0
12.9679	0.000351	13.2976	4e-05	13.4055	0
13.0455	0.000358	13.3818	4e-05	13.4836	0
13.1418	0.000356	13.4597	4.5e-05	13.5679	0
13.2139	0.000362	13.5497	4.4e-05	13.6576	0
13.2976	0.000361	13.6461	4.4e-05	13.7479	0
13.3697	0.000367	13.7358	5e-05	13.8376	0
13.4418	0.000366	13.8376	4.9e-05	13.9279	0
13.5197	0.000373	13.9097	5.5e-05	14.0176	0
13.6097	0.000378	14.0236	5.4e-05	14.1139	0
13.6939	0.000376	14.1018	6.2e-05	14.1976	0
13.7661	0.000382	14.1861	5.9e-05	14.2939	0
13.8376	0.000386	14.2697	5.9e-05	14.3958	0
13.9158	0.000386	14.3539	6.6e-05	14.4739	0
14.0061	0.000392	14.4321	6.4e-05	14.5697	1.7e-05
14.0897	0.000397	14.5158	7.1e-05	14.6539	1.5e-05
14.1618	0.000396	14.6061	6.9e-05	14.7382	1.5e-05
14.2339	0.000402	14.6897	6.9e-05	14.8158	2.1e-05
14.3358	0.000407	14.7679	7.6e-05	14.9	2e-05
14.4382	0.000405	14.8582	7.4e-05	14.9897	2e-05
14.5218	0.000412	14.9539	8.1e-05	15.0982	2e-05
14.6182	0.000415	15.0382	7.9e-05	15.1697	2.7e-05
14.6958	0.000415	15.1158	7.9e-05	15.2661	2.5e-05
14.7618	0.000421	15.1879	8.5e-05	15.3503	2.5e-05
14.8521	0.000426	15.2903	8.4e-05	15.4279	2.5e-05
14.9297	0.000425	15.3739	9e-05	15.5061	2.5e-05
15.02	0.000432	15.4582	8.9e-05	15.6018	3.2e-05
15.1158	0.000437	15.5361	8.9e-05	15.6861	3e-05
15.1939	0.000435	15.62	9.6e-05	15.7703	3e-05
15.2661	0.000441	15.6982	9.4e-05	15.8479	3.6e-05
15.3442	0.000447	15.7939	0.0001	15.9321	3.5e-05
15.4339	0.000445	15.8721	9.9e-05	16.0224	4.1e-05
15.5061	0.000451	15.9561	0.000104	16.1061	4e-05
15.62	0.00045	16.0461	0.000104	16.1842	4e-05
15.7103	0.000455	16.1303	0.00011	16.2682	4e-05
15.7879	0.000461	16.2261	0.000109	16.3703	4.7e-05
15.8661	0.000466	16.3103	0.000115	16.4482	4.4e-05
15.9382	0.000465	16.3882	0.000114	16.5261	4.4e-05
16.0103	0.00047	16.4721	0.000121	16.6103	4.4e-05
16.1182	0.000476	16.5624	0.000119	16.6882	5e-05
16.2082	0.000481	16.6461	0.000124	16.7842	4.9e-05
16.2921	0.00048	16.7242	0.000124	16.8745	4.9e-05
16.3882	0.000485	16.8024	0.000129	16.9582	5.5e-05
16.4782	0.000491	16.8982	0.000129	17.0364	5.4e-05
16.5682	0.000496	16.9824	0.000136	17.1203	6.1e-05
16.6582	0.000501	17.0661	0.000133	17.1982	5.9e-05
16.7539	0.000511	17.1442	0.000139	17.2945	5.9e-05
16.8321	0.000509	17.2285	0.000138	17.3903	6.6e-05
16.9224	0.000515	17.3182	0.000144	17.4861	6.4e-05
17.0003	0.000519	17.4145	0.000143	17.5703	7.2e-05
17.0903	0.000519	17.5042	0.00015	17.6667	6.9e-05
17.1685	0.000516	17.5946	0.000148	17.7503	6.9e-05
17.2582	0.000521	17.6782	0.000155	17.8285	7.6e-05
17.3364	0.000524	17.7564	0.00016	17.9067	7.4e-05
17.4145	0.000524	17.8406	0.000158	17.9903	7.9e-05
17.4861	0.000524	17.9303	0.000158	18.0982	7.9e-05
17.5642	0.000534	18.0206	0.000165	18.1764	7.9e-05
17.6606	0.000534	18.1103	0.00017	18.2667	8.5e-05
17.7564	0.000541	18.1945	0.000168	18.3624	8.4e-05
17.8406	0.000546	18.2724	0.000175	18.4467	9.1e-05
17.9364	0.00055	18.3503	0.000173	18.5246	8.9e-05
18.0267	0.000556	18.4467	0.000179	18.6024	9.5e-05
18.1467	0.00056	18.5188	0.000178	18.6988	9.4e-05
18.2364	0.000566	18.6085	0.000185	18.7885	0.0001
18.3324	0.000574	18.6867	0.000183	18.8545	9.9e-05
18.4224	0.000579	18.7764	0.000189	18.9388	9.9e-05
18.5067	0.000578	18.8667	0.000188	19.0406	0.000106
18.5964	0.000585	18.9503	0.000194	19.1127	0.000109
18.6624	0.000583	19.0285	0.000199	19.2145	0.000109
18.7406	0.00059	19.1127	0.000198	19.2988	0.000109
18.8303	0.000588	19.2024	0.000204	19.3945	0.000114
18.9145	0.000594	19.2988	0.000203	19.4788	0.000119
18.9927	0.000599	19.3885	0.000209	19.5567	0.000119
19.0824	0.000598	19.4909	0.000208	19.6406	0.000119
19.1545	0.000605	19.5685	0.000214	19.7309	0.000124
19.2267	0.000608	19.6588	0.00022	19.8145	0.000124
19.3109	0.000615	19.7424	0.000218	19.8988	0.00013
19.3824	0.000619	19.8206	0.000225	19.9767	0.000129
19.4546	0.000624	19.9048	0.000228	20.0606	0.000136
19.5327	0.000623	19.9945	0.000227	20.157	0.000133
19.6224	0.00063	20.0788	0.000234	20.2467	0.00014
19.7067	0.000634	20.157	0.000232	20.3309	0.000138
19.7848	0.000638	20.2345	0.000239	20.4145	0.000144
19.8806	0.000638	20.3309	0.000237	20.4927	0.000143
19.9648	0.000643	20.4145	0.000242	20.577	0.00015
20.0606	0.000649	20.517	0.000248	20.6727	0.000148
20.157	0.000653	20.6006	0.000247	20.763	0.000154
20.2467	0.000658	20.6667	0.000252	20.8467	0.000153
20.337	0.000663	20.7448	0.000258	20.9248	0.000159
20.4327	0.000668	20.8409	0.000257	21.003	0.000158
20.517	0.000674	20.9188	0.000264	21.0988	0.000165
20.6067	0.000678	20.997	0.000262	21.1891	0.000163
20.703	0.000685	21.0927	0.000268	21.2788	0.00017
20.7927	0.000682	21.177	0.000273	21.363	0.000168
20.883	0.000689	21.2788	0.000272	21.4409	0.000174
20.9909	0.000694	21.3509	0.000278	21.5188	0.000173
21.0867	0.0007	21.4291	0.000277	21.6151	0.000179
21.1649	0.000704	21.5067	0.000284	21.7049	0.000178
21.243	0.000707	21.5848	0.000287	21.7951	0.000183
21.3327	0.000712	21.663	0.000287	21.8849	0.000183
21.4291	0.000719	21.7352	0.000292	21.9751	0.000189
21.5249	0.000723	21.8309	0.000298	22.0588	0.000195
21.6091	0.000729	21.9091	0.000297	22.137	0.000193
21.6873	0.000727	21.9873	0.000303	22.2212	0.000199
21.7588	0.000733	22.083	0.000302	22.3109	0.000198
21.843	0.000738	22.1612	0.000308	22.3952	0.000204
21.9388	0.000743	22.257	0.000312	22.4733	0.000203
22.017	0.000747	22.3291	0.000311	22.5509	0.00021
22.0952	0.000753	22.443	0.000317	22.6412	0.000208
22.2091	0.000757	22.5212	0.000322	22.7251	0.000215
22.2812	0.000764	22.6051	0.000327	22.8212	0.000219
22.3588	0.000768	22.6051	0.000326	22.9109	0.000218
22.437	0.000772	22.7794	0.000332	23.0073	0.000224
22.5151	0.000771	22.863	0.000331	23.0909	0.000222
22.5933	0.000777	22.9594	0.000336	23.1691	0.000228
22.6594	0.000781	23.0252	0.000343	23.2473	0.000227
22.737	0.000787	23.103	0.000348	23.3551	0.000235
22.8151	0.000794	23.1751	0.000346	23.4333	0.00024
22.8933	0.000798	23.2473	0.000352	23.523	0.000237
22.9709	0.000796	23.3315	0.000358	23.6073	0.000244
23.0491	0.000802	23.4091	0.000356	23.6855	0.000247
23.1333	0.000807	23.4873	0.000362	23.7691	0.000247
23.2115	0.000813	23.5533	0.000361	23.8594	0.000254
23.2891	0.000818	23.6551	0.000368	23.943	0.000259
23.3551	0.000822	23.7515	0.000372	24.0394	0.000257
23.4273	0.000826	23.8412	0.000371	24.1351	0.000263
23.5115	0.000831	23.943	0.000378	24.2194	0.000268
23.6073	0.000831	24.0091	0.000383	24.3036	0.000273
23.6855	0.000836	24.0873	0.000387	24.3812	0.000272
23.7515	0.000841	24.1655	0.000386	24.4655	0.000278
23.823	0.000847	24.2376	0.000392	24.5673	0.000277
23.9073	0.000852	24.3333	0.000397	24.6394	0.000284
23.9915	0.000858	24.4115	0.000396	24.7352	0.000282
24.0812	0.000862	24.4836	0.000403	24.8194	0.000282
24.1594	0.00086	24.5552	0.000406	24.8976	0.000287
24.2494	0.000867	24.6394	0.000411	24.9815	0.000292
24.3394	0.000872	24.7236	0.00041	25.0715	0.000297
24.4352	0.000882	24.7951	0.000418	25.1673	0.000303
24.5255	0.000885	24.8673	0.000421	25.2394	0.000302
24.6151	0.000892	24.9455	0.000425	25.3236	0.000307
24.7055	0.000896	25.0415	0.000425	25.4015	0.000314
24.7951	0.0009	25.1255	0.00043	25.4915	0.000311
24.8915	0.000907	25.2036	0.000437	25.5873	0.000318
24.9815	0.000911	25.2815	0.00044	25.6715	0.000324
25.0715	0.000917	25.3655	0.00044	25.7497	0.000321
25.1497	0.000922	25.4558	0.000446	25.8336	0.000328
25.2455	0.000927	25.5515	0.000452	25.9236	0.000331
25.3473	0.00093	25.6358	0.000456	26.0079	0.000331
25.4194	0.000935	25.7194	0.000455	26.0855	0.000338
25.5097	0.00094	25.7976	0.000462	26.1697	0.000342
25.5758	0.000945	25.8818	0.000465	26.2715	0.000346
25.6479	0.000951	25.9715	0.00047	26.3497	0.000346
25.7255	0.000954	26.0679	0.000477	26.4279	0.000352
25.8158	0.000961	26.1515	0.000475	26.5115	0.000357
25.8879	0.000971	26.2297	0.000481	26.5897	0.000363
25.9655	0.000969	26.3018	0.000487	26.6915	0.000361
26.0679	0.000975	26.3976	0.000491	26.7697	0.000367
26.1636	0.000981	26.4818	0.000495	26.86	0.000373
26.2536	0.000986	26.5715	0.000494	26.9558	0.000371
26.3436	0.00099	26.6497	0.000501	27.0458	0.000378
26.4339	0.000999	26.7339	0.000507	27.1358	0.000382
26.5297	0.001	26.8236	0.000511	27.2321	0.000386
26.62	0.00101	26.9079	0.000515	27.3158	0.000386
26.6976	0.00101	26.9858	0.000519	27.4121	0.000392
26.7879	0.00102	27.0697	0.000519	27.4958	0.000396
26.8658	0.00103	27.16	0.000526	27.6036	0.000402
26.9436	0.00103	27.2436	0.000531	27.6879	0.0004
27.0218	0.00103	27.3279	0.000536	27.7836	0.000408
27.1	0.00104	27.4061	0.000541	27.8679	0.000411
27.1776	0.00105	27.4836	0.000544	27.9521	0.000417
27.2436	0.00105	27.58	0.000549	28.0358	0.000423
27.3158	0.00105	27.6636	0.000556	28.12	0.000425
27.3939	0.00106	27.7418	0.000554	28.1982	0.000431
27.4958	0.00106	27.8261	0.000561	28.2879	0.00043
27.5739	0.00107	27.9158	0.000565	28.3842	0.000437
27.64	0.00107	28	0.00057	28.4739	0.000442
27.7179	0.00108	28.0782	0.000575	28.5642	0.000447
27.7958	0.00108	28.1558	0.00058	28.66	0.000451
27.8739	0.00109	28.2521	0.000585	28.75	0.00045
27.94	0.00109	28.3479	0.000589	28.84	0.000456
28.0242	0.0011	28.42	0.000596	28.9364	0.00046
28.1079	0.00111	28.5042	0.000601	29.02	0.000465
28.21	0.00111	28.5758	0.000604	29.1042	0.000472
28.2758	0.00112	28.6721	0.000609	29.2121	0.000477
28.3539	0.00112	28.7679	0.000614	29.2964	0.00048
28.4321	0.00113	28.8582	0.000618	29.38	0.000486
28.5042	0.00113	28.96	0.000624	29.4582	0.00049
28.5818	0.00114	29.0382	0.000628	29.5303	0.000495
28.6721	0.00114	29.1279	0.000634	29.6321	0.000494
28.7442	0.00115	29.2242	0.000633	29.7042	0.000502
28.8221	0.00115	29.3079	0.000645	29.7885	0.000505
28.9121	0.00116	29.3861	0.000643	29.8661	0.000511
28.9964	0.00116	29.4582	0.000649	29.9564	0.000515
29.0679	0.00117	29.56	0.000655	30.0342	0.000521
29.1461	0.00117	29.6442	0.000658	30.1121	0.000526
29.2242	0.00118	29.74	0.000665	30.2085	0.000524
29.3021	0.00119	29.8242	0.000668	30.2921	0.000531
29.38	0.00119	29.92	0.000678	30.3764	0.000535
29.44	0.0012	30.0042	0.000683	30.4546	0.00054
29.5242	0.0012	30.0824	0.000687	30.5382	0.000545
29.6261	0.00121	30.1661	0.000693	30.6285	0.000551
29.7164	0.00121	30.2564	0.000699	30.7242	0.000555
29.8061	0.00122	30.3461	0.000703	30.8145	0.000561
29.8964	0.00122	30.4364	0.000708	30.8921	0.000564
29.9921	0.00123	30.5321	0.000713	30.9703	0.00057
30.0824	0.00124	30.6285	0.000718	31.0545	0.000574
30.1782	0.00124	30.7064	0.000723	31.1442	0.000579
30.2564	0.00125	30.7964	0.000729	31.2406	0.000585
30.3285	0.00126	30.8806	0.000732	31.3242	0.00059
30.4061	0.00126	30.9642	0.000742	31.4206	0.000596
30.4964	0.00127	31.0424	0.000742	31.5164	0.000599
30.5745	0.00127	31.1206	0.000753	31.5885	0.000605
30.6521	0.00128	31.2103	0.000752	31.6727	0.000609
30.7303	0.00129	31.2764	0.000759	31.7503	0.000614
30.7964	0.00129	31.3903	0.000762	31.8406	0.000618
30.8745	0.0013	31.4685	0.000772	31.9364	0.000625
30.9521	0.0013	31.5642	0.000778	32.0206	0.000629
31.0364	0.00131	31.6485	0.000782	32.0988	0.000635
31.1085	0.00132	31.7442	0.000787	32.1824	0.00064
31.1864	0.00132	31.8285	0.000792	32.2667	0.000645
31.2642	0.00133	31.9127	0.000797	32.3564	0.000648
31.3424	0.00133	31.9964	0.000803	32.4648	0.000653
31.4327	0.00134	32.0746	0.000811	32.5424	0.000659
31.5164	0.00134	32.1649	0.000818	32.6327	0.000664
31.5885	0.00135	32.2606	0.000821	32.7285	0.000668
31.6667	0.00136	32.3449	0.000828	32.8006	0.000673
31.7442	0.00136	32.4224	0.000833	32.8849	0.000679
31.8224	0.00136	32.5006	0.000837	32.9627	0.000684
31.8885	0.00137	32.5964	0.000842	33.0527	0.000688
31.9727	0.00137	32.6806	0.000846	33.137	0.000694
32.0448	0.00139	32.7764	0.000857	33.2206	0.000698
32.1285	0.00139	32.8606	0.000861	33.2988	0.000703
32.2006	0.0014	32.957	0.000867	33.3885	0.000707
32.2788	0.0014	33.0527	0.000876	33.4727	0.000714
32.3449	0.00141	33.1249	0.00088	33.5509	0.000723
32.4285	0.00141	33.2085	0.000887	33.6349	0.000722
32.5006	0.00142	33.2867	0.000892	33.7249	0.000733
32.5788	0.00143	33.377	0.000897	33.8206	0.000732
32.6564	0.00143	33.4606	0.000901	33.9049	0.000743
32.7345	0.00144	33.5448	0.000911	33.9891	0.000747
32.8006	0.00145	33.623	0.000916	34.0667	0.000752
32.8788	0.00145	33.7249	0.00092	34.1509	0.000759
32.957	0.00145	33.8091	0.000926	34.2406	0.000763
33.0346	0.00146	33.8927	0.000936	34.337	0.000773
33.1127	0.00146	33.9709	0.00094	34.4212	0.000778
33.1909	0.00148	34.0491	0.000945	34.5048	0.000783
33.257	0.00148	34.1448	0.000952	34.583	0.000789
33.3345	0.00148	34.2291	0.000955	34.6612	0.000793
33.4127	0.00149	34.3248	0.000961	34.757	0.000802
33.4909	0.00149	34.4091	0.000969	34.8412	0.000807
33.5685	0.0015	34.487	0.000976	34.9188	0.000812
33.6406	0.00151	34.5709	0.000981	35.003	0.000816
33.7127	0.00151	34.6612	0.000989	35.0927	0.000823
33.7909	0.00152	34.7448	0.000996	35.177	0.000828
33.8691	0.00153	34.823	0.001	35.2552	0.000836
33.9467	0.00153	34.9012	0.001	35.3391	0.000843
34.0127	0.00154	34.997	0.00102	35.4291	0.000847
34.097	0.00154	35.0812	0.00102	35.5133	0.000852
34.1691	0.00155	35.1527	0.00103	35.5849	0.000858
34.2467	0.00156	35.2309	0.00103	35.6691	0.000863
34.3248	0.00156	35.3212	0.00104	35.7591	0.000868
34.403	0.00157	35.417	0.00104	35.8491	0.000875
34.4691	0.00158	35.5012	0.00105	35.9333	0.000881
34.5588	0.00158	35.5791	0.00106	36.0112	0.000886
34.6249	0.00159	35.663	0.00107	36.0951	0.000896
34.703	0.0016	35.7533	0.00107	36.1855	0.000901
34.7812	0.0016	35.837	0.00108	36.2812	0.000905
34.8527	0.00161	35.9333	0.00108	36.3655	0.000911
34.9248	0.00162	36.0291	0.00109	36.4491	0.000921
35.0091	0.00162	36.1012	0.0011	36.5273	0.000925
35.0812	0.00163	36.1912	0.00111	36.6112	0.000931
35.1588	0.00164	36.263	0.00111	36.6951	0.000942
35.237	0.00164	36.3533	0.00112	36.7733	0.000946
35.3152	0.00165	36.443	0.00113	36.8515	0.000951
35.3812	0.00165	36.5455	0.00113	36.9412	0.000961
35.4591	0.00166	36.617	0.00114	37.0255	0.000965
35.537	0.00167	36.7012	0.00115	37.1091	0.000969
35.6151	0.00167	36.7733	0.00116	37.1873	0.000979
35.6933	0.00168	36.8751	0.00116	37.2776	0.000986
35.7709	0.00169	36.9654	0.00117	37.3612	0.000991
35.837	0.00169	37.0612	0.00118	37.4394	0.000999
35.9151	0.0017	37.1454	0.00119	37.5233	0.001
35.9933	0.00171	37.2412	0.00119	37.6133	0.00101
36.0712	0.00171	37.3254	0.0012	37.6976	0.00102
36.1491	0.00172	37.4033	0.00121	37.7755	0.00103
36.2455	0.00173	37.4812	0.00121	37.8533	0.00103
36.3351	0.00174	37.5776	0.00122	37.9497	0.00104
36.4254	0.00174	37.6612	0.00123	38.0333	0.00105
36.5151	0.00175	37.7455	0.00124	38.1054	0.00105
36.6112	0.00176	37.8236	0.00124	38.1897	0.00106
36.7012	0.00177	37.9073	0.00125	38.2854	0.00106
36.803	0.00178	37.9976	0.00126	38.3576	0.00107
36.8812	0.00179	38.0812	0.00127	38.4418	0.00108
36.9715	0.00179	38.1594	0.00127	38.5194	0.00109
37.0673	0.0018	38.2436	0.00128	38.6097	0.0011
37.1752	0.00181	38.3333	0.00129	38.7055	0.00111
37.2655	0.00182	38.4176	0.0013	38.8018	0.00111
37.3433	0.00183	38.4958	0.00131	38.8855	0.00112
37.4212	0.00184	38.5733	0.00131	38.9818	0.00112
37.4994	0.00185	38.6697	0.00132	39.0715	0.00113
37.5655	0.00185	38.7533	0.00133	39.1618	0.00114
37.6497	0.00186	38.8315	0.00134	39.2455	0.00115
37.7212	0.00186	38.9036	0.00134	39.3236	0.00116
37.7994	0.00187	38.9933	0.00135	39.4079	0.00116
37.8776	0.00188	39.0776	0.00136	39.4976	0.00117
37.9555	0.00189	39.1618	0.00137	39.5818	0.00118
38.0212	0.0019	39.2397	0.00137	39.6597	0.00119
38.0933	0.0019	39.3176	0.00138	39.7376	0.00119
38.1776	0.00191	39.4079	0.00139	39.8339	0.0012
38.2733	0.00192	39.4797	0.0014	39.9055	0.00121
38.3515	0.00193	39.5758	0.0014	39.9897	0.00122
38.4176	0.00194	39.6655	0.00141	40.0679	0.00122
38.4958	0.00194	39.7618	0.00142	40.1576	0.00123
38.5733	0.00195	39.8515	0.00143	40.2418	0.00124
38.6515	0.00196	39.9418	0.00144	40.3261	0.00125
38.7297	0.00197	40.0261	0.00145	40.4036	0.00126
38.8076	0.00197	40.1036	0.00145	40.4939	0.00127
38.8733	0.00198	40.1818	0.00147	40.5897	0.00127
38.9515	0.00199	40.2776	0.00148	40.6861	0.00128
39.0297	0.002	40.3558	0.00148	40.7576	0.00129
39.1076	0.002	40.4339	0.00149	40.8418	0.0013
39.1915	0.00201	40.5118	0.0015	40.9139	0.00131
39.2818	0.00202	40.6139	0.00151	41.0097	0.00132
39.3597	0.00203	40.6976	0.00152	41.0939	0.00133
39.4558	0.00204	40.7818	0.00152	41.1782	0.00133
39.5339	0.00204	40.86	0.00153	41.2558	0.00134
39.6054	0.00205	40.9439	0.00154	41.3461	0.00135
39.6776	0.00206	41.0461	0.00155	41.4297	0.00136
39.7558	0.00207	41.1479	0.00156	41.5079	0.00136
39.8455	0.00208	41.2261	0.00157	41.5921	0.00137
39.9236	0.00209	41.3039	0.00158	41.6818	0.00138
40.0018	0.0021	41.3818	0.00159	41.7661	0.00139
40.0861	0.0021	41.4721	0.0016	41.8442	0.0014
40.1576	0.00211	41.5439	0.00161	41.9279	0.00141
40.2358	0.00212	41.6461	0.00161	42.0182	0.00142
40.3018	0.00213	41.7303	0.00162	42.1018	0.00143
40.38	0.00214	41.8018	0.00163	42.18	0.00144
40.4576	0.00215	41.88	0.00164	42.2582	0.00145
40.5358	0.00215	41.9703	0.00165	42.3539	0.00145
40.6139	0.00216	42.0661	0.00166	42.4382	0.00146
40.6918	0.00217	42.1561	0.00167	42.5339	0.00147
40.7576	0.00218	42.2461	0.00168	42.6061	0.00148
40.8297	0.00219	42.3418	0.00169	42.6964	0.00149
40.9079	0.0022	42.4261	0.0017	42.7739	0.0015
40.9982	0.0022	42.5042	0.00171	42.8582	0.00151
41.0818	0.00221	42.5824	0.00172	42.9364	0.00152
41.1539	0.00222	42.6782	0.00173	43.02	0.00153
41.2321	0.00223	42.7503	0.00174	43.1103	0.00154
41.3097	0.00224	42.84	0.00175	43.1939	0.00155
41.3879	0.00225	42.9121	0.00176	43.2903	0.00156
41.4539	0.00226	43.0024	0.00177	43.3745	0.00157
41.5321	0.00227	43.0861	0.00178	43.4521	0.00158
41.6103	0.00227	43.1703	0.00179	43.5364	0.00159
41.6879	0.00228	43.2485	0.0018	43.6261	0.0016
41.7661	0.00229	43.3382	0.00181	43.7103	0.00161
41.8442	0.0023	43.4224	0.00182	43.7885	0.00162
41.9103	0.00231	43.5003	0.00183	43.8721	0.00163
41.9879	0.00231	43.5842	0.00184	43.9624	0.00164
42.0661	0.00233	43.6803	0.00185	44.0467	0.00165
42.1442	0.00233	43.7703	0.00186	44.1303	0.00166
42.2218	0.00234	43.8546	0.00187	44.2146	0.00167
42.3	0.00235	43.9321	0.00188	44.2924	0.00168
42.3661	0.00236	44.0042	0.0019	44.3824	0.00169
42.4442	0.00237	44.0945	0.0019	44.4667	0.0017
42.5224	0.00238	44.1903	0.00192	44.5442	0.00171
42.6061	0.00239	44.2745	0.00193	44.6285	0.00172
42.6782	0.00239	44.3524	0.00194	44.7182	0.00173
42.7564	0.00241	44.4364	0.00195	44.8024	0.00174
42.8339	0.00242	44.5267	0.00196	44.8806	0.00175
42.9242	0.00243	44.6103	0.00197	44.9646	0.00176
43.02	0.00244	44.6885	0.00198	45.0667	0.00178
43.1042	0.00245	44.7724	0.00199	45.1446	0.00179
43.2	0.00246	44.8624	0.002	45.2345	0.0018
43.2903	0.00247	44.9467	0.00202	45.3188	0.00181
43.3803	0.00248	45.0245	0.00203	45.3964	0.00182
43.4703	0.00249	45.1024	0.00204	45.4806	0.00183
43.5603	0.0025	45.1988	0.00205	45.5703	0.00184
43.6564	0.00251	45.2824	0.00206	45.6545	0.00186
43.7521	0.00252	45.3667	0.00207	45.7327	0.00187
43.8364	0.00254	45.4503	0.00208	45.8109	0.00187
43.9261	0.00255	45.5285	0.0021	45.9067	0.00189
44.0285	0.00256	45.6188	0.00211	45.9788	0.0019
44.1124	0.00257	45.7024	0.00212	46.0685	0.00191
44.2024	0.00258	45.7806	0.00213	46.1406	0.00192
44.2924	0.0026	45.8648	0.00214	46.2309	0.00193
44.3824	0.00261	45.9545	0.00215	46.3267	0.00194
44.4842	0.00262	46.0388	0.00217	46.423	0.00196
44.5503	0.00263	46.1167	0.00218	46.5127	0.00197
44.6345	0.00264	46.1945	0.00219	46.603	0.00198
44.7067	0.00265	46.2909	0.0022	46.6927	0.002
44.7842	0.00267	46.3745	0.00221	46.783	0.00201
44.8624	0.00268	46.4527	0.00223	46.8667	0.00202
44.9406	0.00269	46.5249	0.00224	46.9449	0.00204
45.0067	0.00269	46.6267	0.00225	47.0288	0.00205
45.0903	0.0027	46.6988	0.00226	47.1188	0.00206
45.1624	0.00272	46.783	0.00228	47.2091	0.00208
45.2406	0.00273	46.8606	0.00229	47.2927	0.00209
45.3188	0.00274	46.9509	0.0023	47.3709	0.0021
45.3964	0.00275	47.0346	0.00231	47.4491	0.00211
45.4624	0.00276	47.1188	0.00232	47.5388	0.00213
45.5406	0.00277	47.197	0.00234	47.6352	0.00214
45.6188	0.00278	47.2867	0.00235	47.7188	0.00215
45.6909	0.00279	47.3709	0.00236	47.797	0.00217
45.7685	0.0028	47.4491	0.00238	47.8751	0.00218
45.8588	0.00281	47.5327	0.00239	47.9709	0.00219
45.9424	0.00282	47.623	0.0024	48.043	0.00221
46.0145	0.00283	47.7188	0.00241	48.133	0.00222
46.0927	0.00284	47.803	0.00243	48.2049	0.00223
46.1709	0.00286	47.8867	0.00244	48.3073	0.00225
46.2485	0.00287	47.9648	0.00246	48.397	0.00226
46.3145	0.00288	48.0491	0.00247	48.4873	0.00228
46.3927	0.00289	48.1388	0.00249	48.577	0.00229
46.4709	0.0029	48.223	0.0025	48.6673	0.00231
46.5488	0.00291	48.3012	0.00251	48.7509	0.00232
46.6267	0.00292	48.3849	0.00253	48.8291	0.00233
46.7049	0.00293	48.4873	0.00254	48.9133	0.00235
46.7709	0.00294	48.5891	0.00256	49.003	0.00236
46.8488	0.00295	48.6673	0.00258	49.0873	0.00238
46.9267	0.00297	48.7448	0.00259	49.1709	0.00239
47.0048	0.00298	48.8351	0.00261	49.2491	0.00241
47.083	0.00299	48.9309	0.00262	49.3333	0.00243
47.1545	0.003	49.0151	0.00264	49.423	0.00244
47.2388	0.00301	49.0933	0.00265	49.5073	0.00245
47.3291	0.00302	49.1709	0.00267	49.5851	0.00247
47.4188	0.00304	49.2673	0.00268	49.6691	0.00248
47.5091	0.00305	49.3509	0.00269	49.7594	0.0025
47.6048	0.00306	49.4473	0.00271	49.8552	0.00251
47.683	0.00308	49.5309	0.00273	49.9273	0.00253
47.7609	0.00309	49.6394	0.00275	50.0115	0.00255
47.8388	0.0031	49.7173	0.00276	50.0891	0.00256
47.917	0.00312	49.8073	0.00278	50.1794	0.00258
47.983	0.00313	49.8915	0.0028	50.2751	0.0026
48.0673	0.00314	49.9691	0.00281	50.3715	0.00261
48.1388	0.00315	50.0533	0.00282	50.4436	0.00263
48.217	0.00317	50.143	0.00284	50.5273	0.00265
48.2951	0.00317	50.2333	0.00286	50.6054	0.00266
48.373	0.00319	50.3351	0.00287	50.7073	0.00268
48.4388	0.00321	50.4194	0.00289	50.7794	0.0027
48.523	0.00322	50.5212	0.00291	50.8636	0.00271
48.5951	0.00323	50.5994	0.00293	50.9412	0.00273
48.673	0.00324	50.6951	0.00295	51.0315	0.00275
48.7388	0.00326	50.7673	0.00296	51.1151	0.00277
48.823	0.00327	50.8515	0.00298	51.1933	0.00278
48.8952	0.00328	50.9294	0.003	51.2776	0.0028
48.9733	0.00329	51.0194	0.00302	51.3673	0.00281
49.0509	0.00331	51.1151	0.00303	51.4515	0.00283
49.1291	0.00332	51.1994	0.00305	51.5297	0.00285
49.2073	0.00333	51.2776	0.00307	51.6133	0.00286
49.2852	0.00334	51.3615	0.00309	51.7036	0.00288
49.3509	0.00335	51.4515	0.0031	51.7873	0.0029
49.4291	0.00337	51.5358	0.00312	51.8836	0.00292
49.5073	0.00338	51.6073	0.00314	51.9794	0.00294
49.5851	0.00339	51.6915	0.00315	52.0515	0.00296
49.6515	0.00341	51.7873	0.00317	52.1358	0.00298
49.7412	0.00342	51.8776	0.00319	52.2136	0.003
49.8073	0.00343	51.9558	0.0032	52.3036	0.00301
49.8855	0.00345	52.0336	0.00322	52.3994	0.00303
49.963	0.00346	52.1176	0.00324	52.4958	0.00305
50.0412	0.00347	52.2079	0.00326	52.5679	0.00307
50.1194	0.00349	52.2915	0.00328	52.6515	0.00309
50.2091	0.0035	52.3697	0.0033	52.7297	0.00311
50.323	0.00352	52.4536	0.00332	52.82	0.00313
50.4012	0.00354	52.5558	0.00333	52.9036	0.00315
50.4794	0.00355	52.6336	0.00335	52.9879	0.00317
50.5576	0.00357	52.7115	0.00337	53.0658	0.00319
50.6236	0.00359	52.7958	0.00339	53.1558	0.00321
50.7073	0.0036	52.8739	0.00341	53.24	0.00323
50.7794	0.00361	52.9636	0.00343	53.3236	0.00325
50.8576	0.00363	53.06	0.00345	53.4018	0.00327
50.9352	0.00364	53.1436	0.00347	53.4915	0.00329
51.0133	0.00365	53.2218	0.00349	53.5758	0.00331
51.0794	0.00367	53.3058	0.00351	53.6539	0.00333
51.1636	0.00369	53.3958	0.00353	53.7379	0.00335
51.2358	0.0037	53.48	0.00355	53.8279	0.00337
51.3133	0.00372	53.5758	0.00357	53.9236	0.00339
51.3915	0.00373	53.6721	0.0036	53.9958	0.00341
51.4697	0.00374	53.7558	0.00362	54.08	0.00344
51.5358	0.00375	53.8279	0.00364	54.1579	0.00346
51.6194	0.00377	53.9061	0.00366	54.2479	0.00348
51.6915	0.00378	53.9897	0.00368	54.3436	0.0035
51.7697	0.0038	54.0679	0.0037	54.44	0.00353
51.8473	0.00381	54.1521	0.00372	54.5121	0.00355
51.9254	0.00383	54.2479	0.00374	54.5958	0.00357
51.9915	0.00384	54.3321	0.00376	54.6739	0.0036
52.0697	0.00386	54.4158	0.00378	54.7642	0.00362
52.1479	0.00387	54.5	0.00381	54.86	0.00364
52.2255	0.00389	54.5782	0.00383	54.9558	0.00366
52.3036	0.00391	54.6679	0.00385	55.0279	0.00369
52.3818	0.00392	54.7642	0.00387	55.1121	0.00371
52.4479	0.00394	54.8479	0.0039	55.19	0.00374
52.5255	0.00395	54.92	0.00392	55.28	0.00377
52.6036	0.00397	54.9982	0.00394	55.3764	0.00379
52.6758	0.00399	55.0879	0.00397	55.46	0.00381
52.7536	0.004	55.1721	0.00399	55.5382	0.00383
52.8558	0.00402	55.2564	0.00401	55.6221	0.00386
52.9458	0.00404	55.3339	0.00404	55.7121	0.00388
53.0358	0.00405	55.4242	0.00406	55.7964	0.00391
53.1258	0.00407	55.5079	0.00408	55.88	0.00394
53.2218	0.00409	55.5861	0.00411	55.9642	0.00396
53.3176	0.00412	55.6703	0.00413	56.0424	0.00399
53.4018	0.00413	55.7539	0.00416	56.1442	0.00401
53.4915	0.00415	55.8321	0.00417	56.2224	0.00404
53.5818	0.00417	55.9103	0.0042	56.3121	0.00407
53.6721	0.00419	56	0.00422	56.3964	0.00409
53.7679	0.00421	56.0842	0.00424	56.48	0.00412
53.8521	0.00423	56.1685	0.00427	56.5582	0.00415
53.9479	0.00425	56.2461	0.00429	56.6485	0.00417
54.0379	0.00427	56.3364	0.00432	56.7564	0.0042
54.14	0.00429	56.42	0.00434	56.8345	0.00423
54.2179	0.00431	56.4982	0.00437	56.9242	0.00426
54.2958	0.00433	56.5764	0.00439	57.0206	0.00429
54.3861	0.00435	56.6721	0.00442	57.1042	0.00432
54.4521	0.00437	56.7564	0.00445	57.1824	0.00435
54.53	0.00439	56.8345	0.00448	57.2546	0.00437
54.6079	0.00441	56.9182	0.0045	57.3442	0.0044
54.6861	0.00443	57.0085	0.00453	57.4285	0.00443
54.7642	0.00445	57.0921	0.00455	57.5121	0.00446
54.8418	0.00446	57.1703	0.00458	57.5903	0.00449
54.9079	0.00448	57.2485	0.0046	57.6806	0.00451
54.9861	0.0045	57.3442	0.00463	57.7642	0.00454
55.07	0.00452	57.4285	0.00466	57.8485	0.00457
55.1721	0.00454	57.5006	0.00469	57.9206	0.0046
55.2442	0.00456	57.5782	0.00471	58.0164	0.00463
55.3221	0.00458	57.6685	0.00474	58.1006	0.00466
55.4	0.0046	57.7527	0.00477	58.1785	0.00469
55.4782	0.00462	57.8364	0.0048	58.2624	0.00472
55.5442	0.00464	57.9145	0.00483	58.3527	0.00475
55.6164	0.00466	58.0042	0.00485	58.4364	0.00478
55.6939	0.00468	58.0885	0.00488	58.5145	0.00481
55.8021	0.0047	58.1727	0.00491	58.5988	0.00484
55.88	0.00472	58.2503	0.00494	58.6885	0.00488
55.9582	0.00474	58.3406	0.00497	58.7788	0.00491
56.0364	0.00476	58.4306	0.005	58.8685	0.00494
56.1142	0.00478	58.5206	0.00503	58.9527	0.00497
56.1921	0.0048	58.6048	0.00507	59.0306	0.00501
56.2642	0.00483	58.6885	0.00509	59.1146	0.00504
56.3364	0.00485	58.7667	0.00512	59.2049	0.00507
56.4142	0.00487	58.8685	0.00516	59.2885	0.00511
56.4921	0.00488	58.9467	0.00519	59.3667	0.00514
56.5703	0.0049	59.0364	0.00522	59.4449	0.00517
56.6364	0.00492	59.1327	0.00526	59.5406	0.00521
56.72	0.00494	59.217	0.00529	59.6249	0.00524
56.7921	0.00496	59.2945	0.00532	59.7206	0.00528
56.8703	0.00499	59.3788	0.00536	59.8049	0.00531
56.9485	0.00501	59.4685	0.00539	59.8827	0.00535
57.0206	0.00503	59.5527	0.00542	59.9606	0.00539
57.1042	0.00505	59.6309	0.00545	59.9849	0.00541
57.1764	0.00507	59.7027	0.00549	59.8648	0.00543
57.2485	0.00509	59.8049	0.00551	59.7745	0.00543
57.3264	0.00512	59.877	0.00555	59.6848	0.00541
57.4042	0.00514	59.9606	0.00558	59.5945	0.00538
57.4824	0.00516	60.0091	0.00561	59.5048	0.00532
57.5485	0.00518	59.8946	0.00563	59.4145	0.00526
57.6267	0.0052	59.7867	0.00562	59.3248	0.00518
57.7042	0.00522	59.697	0.00561	59.217	0.00511
57.7824	0.00524	59.6006	0.00557	59.1206	0.00503
57.8606	0.00527	59.5285	0.00551	59.0424	0.00496
57.9385	0.00529	59.4449	0.00545	58.9588	0.00488
58.0042	0.00531	59.3667	0.00539	58.8745	0.00482
58.0824	0.00534	59.277	0.00532	58.7964	0.00476
58.1606	0.00536	59.1806	0.00525	58.7188	0.00471
58.2385	0.00538	59.0849	0.00518	58.6285	0.00465
58.3042	0.0054	59.0127	0.00511	58.5448	0.00459
58.3946	0.00542	58.9285	0.00505	58.4667	0.00454
58.4606	0.00545	58.8506	0.00498	58.3824	0.00449
58.5388	0.00547	58.7606	0.00492	58.2927	0.00443
58.6164	0.0055	58.6764	0.00487	58.2085	0.00439
58.6945	0.00552	58.5927	0.00481	58.1303	0.00434
58.7788	0.00554	58.5145	0.00475	58.0467	0.00429
58.8624	0.00557	58.4248	0.0047	57.9564	0.00424
58.9588	0.0056	58.3285	0.00465	57.8727	0.0042
59.0485	0.00562	58.2442	0.00459	57.7945	0.00415
59.1388	0.00565	58.1485	0.00454	57.7103	0.00411
59.2406	0.00568	58.0642	0.00449	57.6206	0.00406
59.3188	0.00571	57.9806	0.00444	57.5364	0.00402
59.4085	0.00574	57.8964	0.00439	57.4521	0.00398
59.4988	0.00577	57.8185	0.00434	57.3685	0.00393
59.5945	0.00579	57.7285	0.00429	57.2903	0.00389
59.697	0.00583	57.6442	0.00425	57.2006	0.00385
59.7745	0.00586	57.5606	0.0042	57.1164	0.00381
59.8709	0.00588	57.4824	0.00416	57.0382	0.00377
59.9485	0.00592	57.3864	0.00412	56.9545	0.00373
60.0091	0.00594	57.2964	0.00408	56.8642	0.00369
59.9127	0.00596	57.2121	0.00404	56.7742	0.00365
59.8109	0.00595	57.1345	0.004	56.6842	0.00362
59.7206	0.00594	57.0564	0.00396	56.5885	0.00358
59.6309	0.0059	56.9606	0.00392	56.4861	0.00354
59.5527	0.00584	56.8764	0.00388	56.4085	0.0035
59.4627	0.00578	56.8042	0.00384	56.3121	0.00346
59.397	0.00572	56.7261	0.0038	56.24	0.00342
59.3188	0.00565	56.6303	0.00376	56.1564	0.00339
59.2406	0.00558	56.54	0.00373	56.0721	0.00335
59.1685	0.00553	56.4442	0.00369	55.9879	0.00332
59.0906	0.00547	56.36	0.00365	55.9042	0.00329
59.0006	0.0054	56.2824	0.00362	55.82	0.00326
58.9285	0.00534	56.2103	0.00359	55.7421	0.00323
58.8506	0.00529	56.12	0.00355	55.6521	0.0032
58.7606	0.00523	56.0242	0.00352	55.5679	0.00316
58.6885	0.00517	55.94	0.00349	55.4842	0.00314
58.6106	0.00512	55.8621	0.00345	55.4061	0.00311
58.5085	0.00507	55.7782	0.00342	55.3221	0.00308
58.4364	0.00501	55.6879	0.00339	55.2442	0.00305
58.3642	0.00496	55.6042	0.00336	55.1661	0.00302
58.2685	0.00491	55.5261	0.00333	55.0758	0.00299
58.1964	0.00486	55.4479	0.0033	54.9921	0.00296
58.1185	0.00482	55.3521	0.00327	54.9079	0.00293
58.0285	0.00477	55.2679	0.00324	54.83	0.00291
57.9564	0.00472	55.1782	0.00321	54.7339	0.00288
57.8785	0.00468	55.0758	0.00318	54.6442	0.00285
57.7885	0.00463	54.9921	0.00314	54.56	0.00283
57.7164	0.00459	54.9079	0.00312	54.4818	0.00281
57.6385	0.00455	54.83	0.00309	54.4036	0.00278
57.5485	0.0045	54.7461	0.00306	54.32	0.00275
57.4642	0.00446	54.6558	0.00303	54.2418	0.00273
57.3921	0.00442	54.5661	0.00301	54.1579	0.00271
57.2964	0.00438	54.4758	0.00298	54.0679	0.00268
57.2182	0.00434	54.4036	0.00296	53.9836	0.00266
57.1521	0.0043	54.3261	0.00293	53.9061	0.00264
57.0685	0.00426	54.2297	0.0029	53.8279	0.00261
56.9964	0.00423	54.14	0.00288	53.7321	0.00259
56.9242	0.00419	54.0558	0.00285	53.6418	0.00256
56.8464	0.00416	53.9779	0.00283	53.5515	0.00254
56.7564	0.00412	53.8939	0.0028	53.4679	0.00252
56.6842	0.00409	53.7921	0.00278	53.3897	0.00249
56.6061	0.00405	53.7139	0.00276	53.3115	0.00247
56.5164	0.00402	53.6236	0.00274	53.2158	0.00246
56.4261	0.00399	53.5279	0.00271	53.1315	0.00243
56.36	0.00395	53.4436	0.00269	53.0479	0.00241
56.2824	0.00392	53.36	0.00266	52.9697	0.00239
56.2042	0.00389	53.2576	0.00264	52.8858	0.00236
56.1321	0.00386	53.1558	0.00262	52.8079	0.00234
56.06	0.00383	53.0836	0.00259	52.7236	0.00232
55.9764	0.0038	53	0.00257	52.6454	0.00231
55.9042	0.00377	52.9158	0.00255	52.5558	0.00229
55.8321	0.00374	52.8376	0.00253	52.4594	0.00227
55.7539	0.00371	52.7479	0.00251	52.3758	0.00225
55.6642	0.00368	52.6636	0.00249	52.2976	0.00223
55.5861	0.00365	52.5855	0.00247	52.2194	0.00221
55.5079	0.00362	52.5018	0.00245	52.1236	0.00219
55.4303	0.0036	52.4115	0.00243	52.0515	0.00218
55.3521	0.00357	52.3158	0.00241	51.9673	0.00216
55.28	0.00354	52.2255	0.00239	51.8836	0.00214
55.2018	0.00351	52.1358	0.00237	51.7994	0.00212
55.1121	0.00349	52.0394	0.00235	51.7215	0.00211
55.04	0.00346	51.9673	0.00233	51.6376	0.00209
54.9618	0.00343	51.8836	0.00231	51.5473	0.00207
54.8721	0.00341	51.8055	0.0023	51.4636	0.00205
54.8	0.00338	51.7158	0.00228	51.3794	0.00204
54.7218	0.00336	51.6315	0.00226	51.2958	0.00202
54.6321	0.00333	51.5533	0.00224	51.2176	0.002
54.5479	0.0033	51.4697	0.00223	51.1151	0.00199
54.4758	0.00328	51.3794	0.00221	51.0376	0.00197
54.4036	0.00325	51.2958	0.00219	50.9473	0.00196
54.3261	0.00324	51.2176	0.00217	50.8576	0.00194
54.2358	0.00321	51.1333	0.00216	50.7612	0.00192
54.1636	0.00318	51.0436	0.00214	50.6715	0.00191
54.0861	0.00316	50.9594	0.00213	50.5752	0.00189
53.9958	0.00314	50.8812	0.00211	50.4915	0.00187
53.9061	0.00312	50.7976	0.00209	50.4133	0.00186
53.84	0.0031	50.6951	0.00208	50.3412	0.00184
53.7618	0.00307	50.6176	0.00206	50.2394	0.00183
53.6836	0.00305	50.5273	0.00204	50.1551	0.00181
53.6121	0.00303	50.4436	0.00203	50.0594	0.0018
53.5339	0.00301	50.3655	0.00201	49.9873	0.00178
53.4436	0.00299	50.2812	0.002	49.8973	0.00177
53.3715	0.00297	50.1794	0.00198	49.8254	0.00175
53.2939	0.00294	50.1012	0.00197	49.723	0.00174
53.2036	0.00292	49.9994	0.00195	49.6515	0.00172
53.1258	0.0029	49.9212	0.00194	49.5673	0.00171
53.0479	0.00288	49.8315	0.00192	49.4891	0.0017
52.9758	0.00286	49.7351	0.0019	49.3994	0.00168
52.8976	0.00284	49.6515	0.00189	49.3152	0.00167
52.8139	0.00282	49.5551	0.00188	49.2309	0.00166
52.7479	0.00281	49.4594	0.00186	49.1533	0.00165
52.6758	0.00279	49.3751	0.00185	49.063	0.00163
52.5976	0.00277	49.2909	0.00183	48.9794	0.00162
52.5079	0.00275	49.2133	0.00182	48.8952	0.00161
52.4176	0.00273	49.1291	0.0018	48.817	0.00159
52.3515	0.00272	49.0394	0.00179	48.7388	0.00158
52.2794	0.00269	48.9552	0.00178	48.6551	0.00157
52.2018	0.00268	48.877	0.00177	48.577	0.00156
52.1115	0.00266	48.793	0.00175	48.4873	0.00155
52.0279	0.00264	48.703	0.00174	48.3909	0.00153
51.9558	0.00263	48.6188	0.00172	48.3012	0.00152
51.8836	0.00261	48.5412	0.00171	48.223	0.00151
51.8055	0.00259	48.463	0.0017	48.1388	0.0015
51.7158	0.00257	48.3673	0.00169	48.0612	0.00149
51.6436	0.00256	48.277	0.00167	47.9709	0.00148
51.5655	0.00254	48.1873	0.00166	47.8751	0.00146
51.4636	0.00252	48.103	0.00165	47.7909	0.00145
51.3855	0.00251	48.0188	0.00164	47.7127	0.00144
51.3194	0.00249	47.9352	0.00162	47.6352	0.00143
51.2415	0.00247	47.857	0.00161	47.5388	0.00142
51.1636	0.00246	47.7667	0.0016	47.4552	0.0014
51.0855	0.00244	47.6709	0.00159	47.377	0.00139
51.0194	0.00243	47.5867	0.00158	47.3049	0.00138
50.9473	0.00241	47.4909	0.00157	47.203	0.00138
50.8636	0.0024	47.383	0.00155	47.1309	0.00137
50.7673	0.00239	47.3049	0.00154	47.0467	0.00135
50.6951	0.00237	47.2152	0.00153	46.9688	0.00134
50.6176	0.00235	47.1309	0.00152	46.8788	0.00133
50.5273	0.00234	47.0527	0.00151	46.7945	0.00132
50.4552	0.00232	46.9745	0.0015	46.7109	0.00131
50.3773	0.00231	46.8788	0.00149	46.6327	0.0013
50.2873	0.0023	46.8067	0.00147	46.543	0.00129
50.2152	0.00228	46.723	0.00146	46.4588	0.00128
50.1373	0.00227	46.6448	0.00145	46.3745	0.00127
50.0473	0.00225	46.5545	0.00145	46.2967	0.00126
49.963	0.00224	46.4709	0.00144	46.2188	0.00125
49.8915	0.00222	46.3867	0.00143	46.1345	0.00125
49.8133	0.00221	46.3085	0.00142	46.0567	0.00124
49.7351	0.00219	46.2188	0.00141	45.9667	0.00123
49.6573	0.00218	46.1224	0.0014	45.8824	0.00122
49.5794	0.00217	46.0388	0.00139	45.8049	0.00121
49.5133	0.00216	45.9545	0.00138	45.7206	0.0012
49.4352	0.00214	45.8709	0.00136	45.6309	0.00119
49.3273	0.00213	45.7927	0.00136	45.5467	0.00118
49.2491	0.00211	45.7024	0.00135	45.4685	0.00117
49.1533	0.0021	45.6188	0.00134	45.3845	0.00116
49.063	0.00209	45.5406	0.00133	45.2945	0.00115
48.9673	0.00207	45.4564	0.00132	45.2103	0.00114
48.7751	0.00205	45.3667	0.00131	45.1327	0.00113
48.6551	0.00203	45.2764	0.0013	45.0485	0.00113
48.577	0.00202	45.1988	0.00129	44.9588	0.00112
48.4873	0.002	45.1146	0.00128	44.8564	0.00111
48.3909	0.00198	45.0303	0.00127	44.7782	0.0011
48.313	0.00197	44.9467	0.00126	44.6885	0.00109
48.217	0.00195	44.8503	0.00125	44.5982	0.00108
48.1212	0.00194	44.7546	0.00124	44.5145	0.00107
48.0249	0.00192	44.6642	0.00123	44.4364	0.00106
47.9409	0.00192	44.5746	0.00122	44.3524	0.00106
47.8509	0.0019	44.4842	0.00122	44.2624	0.00105
47.7727	0.00189	44.3946	0.00121	44.1782	0.00104
47.7067	0.00188	44.3103	0.0012	44.1006	0.00103
47.6352	0.00187	44.2324	0.00119	44.0164	0.00103
47.557	0.00186	44.1485	0.00118	43.9261	0.00102
47.4491	0.00184	44.0582	0.00117	43.8424	0.00101
47.3588	0.00183	43.9745	0.00116	43.7642	0.00101
47.2691	0.00182	43.8964	0.00115	43.6861	0.000995
47.1667	0.00181	43.8182	0.00115	43.5903	0.000991
47.0648	0.00179	43.7224	0.00114	43.5061	0.000981
46.9745	0.00178	43.6261	0.00113	43.4224	0.000975
46.903	0.00177	43.5545	0.00112	43.3382	0.000965
46.8248	0.00176	43.4764	0.00111	43.2603	0.000961
46.7345	0.00175	43.3745	0.00111	43.1824	0.00095
46.663	0.00174	43.3024	0.0011	43.0982	0.000946
46.5849	0.00173	43.1939	0.00109	43.02	0.000935
46.4945	0.00172	43.0861	0.00108	42.9242	0.00093
46.4049	0.0017	43.0139	0.00107	42.8339	0.000922
46.3388	0.00169	42.9303	0.00107	42.7503	0.000916
46.2667	0.00168	42.8582	0.00106	42.6721	0.000906
46.1885	0.00167	42.7739	0.00105	42.5882	0.000902
46.0988	0.00166	42.6964	0.00104	42.4982	0.000891
46.0267	0.00166	42.5882	0.00103	42.4139	0.000887
45.9485	0.00165	42.4982	0.00103	42.3361	0.000882
45.8406	0.00163	42.4139	0.00102	42.2582	0.000872
45.7509	0.00162	42.3418	0.00101	42.1739	0.000866
45.6606	0.00161	42.2582	0.00101	42.0961	0.000863
45.5645	0.0016	42.1618	0.001	42.0121	0.000857
45.4806	0.00159	42.0903	0.000989	41.9218	0.000846
45.3845	0.00158	41.9761	0.000984	41.8261	0.000843
45.2885	0.00157	41.8982	0.000974	41.7539	0.000837
45.1806	0.00156	41.8139	0.000969	41.6703	0.000827
45.0903	0.00155	41.7182	0.000961	41.5921	0.000823
45.0127	0.00154	41.6103	0.000955	41.5139	0.000817
44.9467	0.00153	41.5321	0.000946	41.4297	0.000807
44.8624	0.00152	41.4479	0.00094	41.3521	0.000801
44.7903	0.00151	41.3697	0.00093	41.2618	0.000799
44.6945	0.0015	41.2982	0.000927	41.1661	0.000793
44.6224	0.0015	41.2018	0.000922	41.0697	0.000783
44.5442	0.00149	41.1182	0.000912	40.9861	0.000778
44.4545	0.00148	41.0339	0.000907	40.9018	0.000771
44.3824	0.00147	40.9558	0.000902	40.8182	0.000763
44.3042	0.00146	40.8721	0.000891	40.74	0.000759
44.2146	0.00145	40.7818	0.000886	40.6618	0.000753
44.1364	0.00145	40.6861	0.000883	40.5776	0.000748
44.0582	0.00144	40.6318	0.000877	40.5	0.000742
43.9803	0.00142	40.5061	0.000867	40.4097	0.000737
43.9145	0.00142	40.4218	0.000862	40.3139	0.000732
43.8303	0.00141	40.3558	0.000856	40.2297	0.000723
43.7582	0.00141	40.2661	0.000847	40.1518	0.000719
43.6803	0.0014	40.1939	0.000842	40.0739	0.000714
43.6024	0.00139	40.1158	0.000837	39.9897	0.000707
43.5242	0.00138	40.0261	0.000832	39.9115	0.000703
43.4582	0.00138	39.9297	0.000827	39.8279	0.000697
43.3861	0.00137	39.8576	0.000823	39.7376	0.000694
43.3024	0.00136	39.7797	0.000812	39.6539	0.000688
43.2061	0.00135	39.6897	0.000807	39.5758	0.000683
43.1282	0.00134	39.6054	0.000802	39.4915	0.000674
43.0624	0.00134	39.5218	0.000797	39.4018	0.000668
42.9842	0.00133	39.4436	0.000792	39.3176	0.000664
42.9061	0.00132	39.3539	0.000788	39.2397	0.000658
42.8282	0.00131	39.2697	0.000781	39.1618	0.000654
42.7503	0.00131	39.1915	0.000773	39.0655	0.000648
42.6721	0.0013	39.1076	0.000767	38.9818	0.000644
42.6061	0.00129	39.0176	0.000762	38.9097	0.000639
42.5339	0.00129	38.9333	0.000757	38.8315	0.000634
42.4564	0.00128	38.8558	0.000753	38.7418	0.000629
42.3539	0.00127	38.7776	0.000748	38.6576	0.000625
42.2761	0.00126	38.6818	0.000742	38.5733	0.000619
42.2103	0.00125	38.5976	0.000738	38.4958	0.000615
42.1321	0.00125	38.5194	0.000733	38.4055	0.000609
42.0539	0.00124	38.4476	0.000727	38.3097	0.000605
41.9761	0.00123	38.3455	0.000723	38.2255	0.000599
41.9103	0.00123	38.2733	0.000712	38.1473	0.000595
41.8261	0.00122	38.1897	0.000709	38.0697	0.00059
41.7539	0.00121	38.1115	0.000702	37.9733	0.000584
41.6818	0.0012	38.0212	0.0007	37.9012	0.00058
41.6042	0.0012	37.9376	0.000692	37.8115	0.000576
41.52	0.00119	37.8533	0.000688	37.7333	0.000569
41.4539	0.00118	37.7755	0.000683	37.6376	0.000565
41.3818	0.00118	37.6855	0.000679	37.5655	0.00056
41.2982	0.00117	37.6012	0.000674	37.4812	0.000555
41.2079	0.00117	37.5233	0.000669	37.4033	0.000554
41.1182	0.00116	37.4394	0.000663	37.3133	0.000551
41.0218	0.00115	37.3491	0.000659	37.2291	0.000546
40.9439	0.00114	37.2655	0.000654	37.1454	0.00054
40.8782	0.00114	37.1873	0.000648	37.0673	0.000535
40.7879	0.00113	37.1091	0.000643	36.9776	0.000531
40.7218	0.00112	37.0255	0.000638	36.8933	0.000525
40.6497	0.00112	36.9412	0.000635	36.8091	0.000521
40.5718	0.00111	36.8633	0.000629	36.7312	0.000516
40.4879	0.0011	36.7733	0.000624	36.6412	0.000514
40.4218	0.0011	36.677	0.000623	36.557	0.000511
40.3376	0.00109	36.6054	0.00062	36.4794	0.000506
40.2661	0.00109	36.5151	0.000615	36.3952	0.000501
40.1697	0.00108	36.443	0.000609	36.2933	0.000495
40.0976	0.00107	36.3533	0.000604	36.2152	0.00049
40.02	0.00107	36.2691	0.000599	36.1255	0.000486
39.9297	0.00106	36.1855	0.000594	36.0412	0.000485
39.8515	0.00106	36.1073	0.00059	35.963	0.00048
39.7854	0.00105	36.017	0.000584	35.8791	0.000476
39.6958	0.00104	35.9333	0.00058	35.7891	0.000471
39.6176	0.00104	35.8491	0.000576	35.7049	0.000467
39.5279	0.00103	35.7709	0.000569	35.6091	0.000461
39.4376	0.00102	35.6812	0.000566	35.5249	0.000456
39.3479	0.00102	35.597	0.000564	35.4473	0.000455
39.2515	0.00101	35.5191	0.00056	35.363	0.000451
39.1618	0.001	35.4352	0.000555	35.2733	0.000445
39.0715	0.001	35.3449	0.00055	35.1891	0.000445
38.9818	0.000996	35.2612	0.000546	35.1109	0.000441
38.8915	0.000985	35.183	0.000539	35.0327	0.000436
38.7958	0.00098	35.0988	0.000536	34.937	0.000432
38.7055	0.000974	35.0091	0.000534	34.8648	0.000427
38.6218	0.000966	34.9248	0.00053	34.7751	0.000425
38.5376	0.000962	34.847	0.000525	34.697	0.000421
38.4533	0.000954	34.7691	0.00052	34.6012	0.000416
38.3812	0.000952	34.6727	0.000515	34.5291	0.00041
38.3097	0.000947	34.6012	0.000511	34.4449	0.00041
38.2315	0.00094	34.517	0.000509	34.3667	0.000407
38.1412	0.000936	34.4388	0.000504	34.277	0.000401
38.0636	0.000932	34.3491	0.000501	34.1927	0.000396
37.9855	0.000921	34.2649	0.000495	34.1091	0.000396
37.9133	0.000916	34.1806	0.000494	34.0309	0.000391
37.8355	0.000912	34.103	0.000491	33.9406	0.000386
37.7455	0.000907	34.0127	0.000486	33.857	0.000386
37.6733	0.000901	33.917	0.000482	33.7727	0.000381
37.5951	0.000897	33.8206	0.000477	33.6949	0.000377
37.5055	0.00089	33.737	0.000475	33.6048	0.000376
37.4273	0.000886	33.6406	0.000472	33.5206	0.000372
37.3491	0.000875	33.557	0.000467	33.4485	0.000367
37.2715	0.000875	33.4788	0.00046	33.3588	0.000362
37.1933	0.000871	33.4067	0.000457	33.2685	0.000361
37.1151	0.000866	33.3049	0.000452	33.1788	0.000358
37.0491	0.000863	33.2327	0.00045	33.077	0.000351
36.9715	0.000856	33.1485	0.000446	32.9988	0.000351
36.8933	0.000851	33.0709	0.000442	32.9085	0.000346
36.8212	0.000846	32.9806	0.000437	32.8248	0.000342
36.743	0.000841	32.897	0.000435	32.7406	0.000341
36.6533	0.000837	32.8127	0.000431	32.6624	0.000337
36.5812	0.000831	32.7345	0.000427	32.5606	0.000333
36.503	0.000827	32.6327	0.000425	32.4824	0.000331
36.4133	0.000822	32.5545	0.000422	32.3927	0.000329
36.3291	0.000817	32.4527	0.000417	32.2964	0.000324
36.257	0.000812	32.3685	0.000413	32.2127	0.000321
36.1794	0.000806	32.2727	0.000407	32.1285	0.000318
36.1012	0.000803	32.2006	0.000405	32.0448	0.000316
36.0291	0.000798	32.1164	0.000403	31.9667	0.000312
35.9509	0.000792	32.0388	0.000398	31.8703	0.000307
35.8612	0.000788	31.9485	0.000396	31.7806	0.000307
35.7891	0.000782	31.8642	0.000391	31.6964	0.000303
35.7109	0.000777	31.7806	0.000387	31.6127	0.000297
35.6212	0.000776	31.7024	0.000386	31.5285	0.000297
35.543	0.000772	31.6127	0.000381	31.4503	0.000294
35.4648	0.000768	31.5285	0.000378	31.3606	0.000289
35.3873	0.000762	31.4503	0.000376	31.2764	0.000287
35.3091	0.000758	31.3667	0.000373	31.1921	0.000284
35.2309	0.000753	31.2764	0.000367	31.1146	0.000282
35.1649	0.000747	31.1921	0.000361	31.0242	0.000277
35.087	0.000743	31.1146	0.000361	30.9406	0.000277
35.0091	0.000737	31.0303	0.000357	30.8624	0.000272
34.9309	0.000733	30.9285	0.000356	30.7782	0.000272
34.8648	0.000732	30.8503	0.000353	30.6885	0.000268
34.7812	0.000728	30.7606	0.000348	30.6042	0.000267
34.7091	0.000724	30.6764	0.000346	30.5264	0.000263
34.6309	0.000718	30.6042	0.000343	30.4485	0.000259
34.5527	0.000714	30.5145	0.000337	30.3642	0.000257
34.4751	0.000707	30.4364	0.000336	30.2861	0.000257
34.4091	0.000707	30.3582	0.000332	30.2024	0.000254
34.3248	0.000702	30.2742	0.000331	30.1121	0.000249
34.2527	0.000698	30.1842	0.000328	30.0164	0.000247
34.1748	0.000693	30.1	0.000323	29.9442	0.000244
34.097	0.000687	30.0224	0.000321	29.86	0.000242
34.0188	0.000683	29.9382	0.000317	29.7824	0.000239
33.9527	0.000682	29.8485	0.000316	29.6921	0.000237
33.8691	0.000677	29.7521	0.000314	29.6085	0.000233
33.797	0.000674	29.6624	0.000309	29.5242	0.000232
33.7188	0.000668	29.5721	0.000307	29.4461	0.000229
33.6406	0.000663	29.4879	0.000304	29.3679	0.000227
33.5685	0.000659	29.4103	0.000302	29.2842	0.000223
33.4909	0.000658	29.3382	0.000299	29.2061	0.000222
33.4006	0.000655	29.2364	0.000292	29.1164	0.000218
33.3285	0.000648	29.1642	0.000292	29.02	0.000218
33.2509	0.000643	29.08	0.000288	28.9364	0.000214
33.1485	0.000643	29.0021	0.000287	28.8582	0.000213
33.0588	0.000639	28.9061	0.000282	28.7739	0.00021
32.9685	0.000633	28.8279	0.000279	28.6842	0.000208
32.8727	0.00063	28.7442	0.000277	28.6	0.000205
32.7824	0.000624	28.6661	0.000277	28.5218	0.000203
32.6988	0.000618	28.5758	0.000273	28.4442	0.0002
32.6024	0.000613	28.4921	0.000272	28.36	0.000198
32.5127	0.00061	28.4139	0.000267	28.2818	0.000195
32.4224	0.000605	28.33	0.000267	28.1982	0.000193
32.3267	0.000603	28.24	0.000264	28.1079	0.000188
32.2424	0.000599	28.1558	0.000258	28.0242	0.000188
32.1527	0.000595	28.0782	0.000257	27.9461	0.000188
32.0564	0.000589	28	0.000254	27.8618	0.000184
31.9667	0.000584	27.9036	0.000252	27.7721	0.000183
31.8703	0.000579	27.82	0.000248	27.6758	0.000179
31.7867	0.000575	27.7418	0.000247	27.6036	0.000178
31.6964	0.000574	27.6636	0.000243	27.52	0.000178
31.6127	0.000569	27.5679	0.000242	27.4418	0.000174
31.5345	0.000564	27.4779	0.000238	27.3521	0.000173
31.4503	0.000559	27.3879	0.000237	27.2679	0.000169
31.3606	0.000555	27.3036	0.000234	27.1897	0.000168
31.2764	0.000549	27.2261	0.000232	27.1058	0.000165
31.1806	0.000549	27.1479	0.000229	27.0158	0.000163
31.1024	0.000546	27.0515	0.000227	26.9315	0.000159
31.0364	0.000541	26.98	0.000224	26.8539	0.000158
30.9582	0.000536	26.8958	0.000222	26.7697	0.000158
30.8806	0.000534	26.8176	0.000218	26.68	0.000155
30.8024	0.000531	26.7279	0.000218	26.5958	0.000153
30.7364	0.000524	26.6315	0.000213	26.5176	0.000149
30.6464	0.000521	26.56	0.000213	26.44	0.000148
30.5806	0.000519	26.4818	0.000213	26.3436	0.000148
30.5085	0.000515	26.3915	0.000209	26.2655	0.000144
30.4303	0.00051	26.3079	0.000208	26.1697	0.000143
30.34	0.000509	26.2236	0.000203	26.0794	0.000141
30.2564	0.000505	26.1455	0.000203	25.9836	0.000138
30.1842	0.000501	26.0558	0.000199	25.8994	0.000135
30.1121	0.000499	25.9594	0.000198	25.8218	0.000133
30.0342	0.000497	25.8758	0.000194	25.7376	0.000133
29.9442	0.00049	25.7915	0.000193	25.6479	0.000129
29.86	0.000486	25.7079	0.000193	25.5636	0.000129
29.7885	0.000485	25.6297	0.00019	25.4855	0.000129
29.7103	0.000481	25.5394	0.000188	25.4073	0.000124
29.6321	0.000476	25.4558	0.000185	25.3115	0.000124
29.56	0.000475	25.3715	0.000179	25.2273	0.000119
29.4821	0.000475	25.2933	0.000178	25.1497	0.000119
29.3921	0.000472	25.2036	0.000178	25.0715	0.000119
29.3139	0.000465	25.1194	0.000174	24.9758	0.000115
29.2364	0.000465	25.0415	0.000173	24.9036	0.000114
29.1582	0.00046	24.9576	0.00017	24.8194	0.000114
29.0921	0.000456	24.8673	0.000168	24.7412	0.00011
29.0139	0.000455	24.7836	0.000168	24.6515	0.000109
28.9364	0.000452	24.7055	0.000165	24.5673	0.000109
28.8582	0.000447	24.6273	0.000163	24.4836	0.000104
28.7921	0.000445	24.5315	0.00016	24.4055	0.000104
28.7018	0.000442	24.4594	0.000158	24.3151	0.000101
28.6358	0.00044	24.3752	0.000158	24.2315	9.9e-05
28.5582	0.000436	24.2915	0.000154	24.1533	9.9e-05
28.48	0.000435	24.1952	0.000153	24.0455	9.9e-05
28.4018	0.000432	24.1236	0.000148	23.9491	9.5e-05
28.3358	0.000427	24.0394	0.000148	23.8473	9.4e-05
28.2521	0.000425	23.9612	0.000145	23.763	8.9e-05
28.18	0.000423	23.8715	0.000143	23.6733	8.9e-05
28.1018	0.00042	23.7873	0.000139	23.583	8.6e-05
28.0242	0.000418	23.703	0.000138	23.4994	8.4e-05
27.9461	0.000411	23.6255	0.000138	23.4273	8.4e-05
27.88	0.00041	23.5352	0.000135	23.3373	8e-05
27.8018	0.000406	23.4515	0.000133	23.2473	7.9e-05
27.7236	0.000405	23.3673	0.000131	23.163	7.9e-05
27.6461	0.000403	23.2891	0.000129	23.0851	7.9e-05
27.5679	0.0004	23.1994	0.000129	23.0073	7.9e-05
27.4897	0.000397	23.1151	0.000126	22.9109	7.5e-05
27.4236	0.000391	23.037	0.000124	22.8394	7.4e-05
27.3461	0.000391	22.9533	0.000124	22.7552	7e-05
27.2679	0.000388	22.863	0.00012	22.677	6.9e-05
27.1958	0.000386	22.7794	0.000119	22.5873	6.9e-05
27.1176	0.000386	22.7073	0.000119	22.503	6.9e-05
27.0279	0.000382	22.623	0.000115	22.4194	6.5e-05
26.9497	0.000378	22.5273	0.000114	22.3412	6.4e-05
26.8658	0.000376	22.4551	0.000109	22.2509	6.4e-05
26.7636	0.000373	22.3709	0.000109	22.1673	6e-05
26.6858	0.000371	22.293	0.000109	22.083	5.9e-05
26.5897	0.000367	22.1909	0.000109	22.0049	5.9e-05
26.5	0.000361	22.1073	0.000105	21.9152	5.9e-05
26.3976	0.000361	22.023	0.000104	21.8309	5.6e-05
26.3136	0.000357	21.9448	0.000104	21.753	5.4e-05
26.2358	0.000353	21.8612	0.000101	21.6691	5.4e-05
26.1636	0.000351	21.7709	9.9e-05	21.5788	5.4e-05
26.0855	0.000347	21.6873	9.9e-05	21.4951	5.1e-05
25.9958	0.000346	21.6091	9.4e-05	21.417	4.9e-05
25.9176	0.000343	21.5249	9.4e-05	21.3327	4.9e-05
25.8394	0.000341	21.4352	9e-05	21.243	4.6e-05
25.7618	0.000338	21.3509	8.9e-05	21.1588	4.4e-05
25.6836	0.000336	21.2667	8.9e-05	21.0867	4.4e-05
25.6115	0.000332	21.183	8.9e-05	21.003	4.4e-05
25.5394	0.000331	21.1048	8.6e-05	20.9067	4.1e-05
25.4615	0.000327	21.0151	8.4e-05	20.8351	4e-05
25.3836	0.000326	20.9309	8e-05	20.7509	4e-05
25.3055	0.000323	20.8527	7.9e-05	20.6727	4e-05
25.2394	0.000317	20.7688	7.9e-05	20.583	4e-05
25.1673	0.000316	20.6788	7.9e-05	20.4988	4e-05
25.0836	0.000316	20.583	7.5e-05	20.4145	3.6e-05
24.9873	0.000312	20.5109	7.4e-05	20.337	3.5e-05
24.9097	0.000311	20.4267	7.4e-05	20.2467	3.5e-05
24.8436	0.000309	20.3488	7e-05	20.163	3e-05
24.7655	0.000307	20.2527	6.9e-05	20.0788	3e-05
24.6873	0.000303	20.163	6.9e-05	20.0006	3e-05
24.6094	0.000302	20.0788	6.5e-05	19.9109	3e-05
24.5315	0.000297	20.0006	6.4e-05	19.8267	3e-05
24.4533	0.000297	19.9224	6.4e-05	19.7485	3e-05
24.3873	0.000292	19.8267	6.2e-05	19.6649	2.6e-05
24.3151	0.000292	19.7424	5.9e-05	19.5745	2.5e-05
24.2315	0.000292	19.6649	5.9e-05	19.4909	2.5e-05
24.1594	0.000288	19.5867	5.9e-05	19.4127	2.5e-05
24.0812	0.000287	19.4909	5.7e-05	19.3285	2.5e-05
23.9915	0.000283	19.3824	5.4e-05	19.2509	2.5e-05
23.9133	0.000282	19.3048	5.4e-05	19.1727	2.1e-05
23.8351	0.000279	19.2206	5e-05	19.0885	2e-05
23.7573	0.000277	19.1303	4.9e-05	18.9988	2e-05
23.6794	0.000273	19.0467	4.9e-05	18.9145	2e-05
23.6073	0.000272	18.9685	4.9e-05	18.8364	2e-05
23.5352	0.000269	18.8845	4.6e-05	18.7527	1.6e-05
23.4573	0.000267	18.7945	4.4e-05	18.6624	1.5e-05
23.3794	0.000265	18.7103	4.4e-05	18.5667	1.5e-05
23.3012	0.000262	18.6327	4e-05	18.4945	1.5e-05
23.2352	0.000262	18.5545	4e-05	18.4103	1e-06
23.163	0.000258	18.4588	4e-05	18.3382	0
23.0794	0.000254	18.3867	4e-05	18.2424	0
22.9891	0.000252	18.3024	4e-05	18.1582	0
22.8994	0.000249	18.2242	3.6e-05	18.0745	0
22.8212	0.000247	18.1224	3.5e-05	17.9964	0
22.743	0.000247	18.0503	3.5e-05	17.9067	0
22.6652	0.000243	17.9667	3.5e-05	17.8224	0
22.5873	0.000242	17.8885	3e-05	17.7442	0
22.5091	0.000238	17.7982	3e-05	17.6606	0
22.443	0.000237	17.7145	3e-05	17.5703	0
22.3649	0.000237	17.6303	3e-05	17.4861	0
22.2873	0.000234	17.5521	3e-05	17.4085	0
22.2152	0.000232	17.4685	2.7e-05	17.3242	0
22.137	0.000229	17.3903	2.5e-05	17.2345	0
22.0473	0.000227	17.3121	2.5e-05	17.1503	0
21.9691	0.000223	17.2164	2.5e-05	17.0782	0
21.8909	0.000222	17.1261	2.1e-05	16.9945	0
21.8188	0.00022	17.0424	2e-05	16.8982	0
21.7412	0.000218	16.9642	2e-05	16.8261	0
21.6509	0.000218	16.8803	2e-05	16.7424	0
21.5727	0.000218	16.7782	1.7e-05	16.6642	0
21.4951	0.000213	16.6824	1.5e-05	16.5739	0
21.417	0.000213	16.5982	1.5e-05	16.4964	0
21.3509	0.000208	16.52	1.5e-05	16.4182	0
21.2727	0.000208	16.4303	1.5e-05	16.3224	0
21.1952	0.000205	16.3339	1.5e-05	16.2321	0
21.117	0.000203	16.2503	0	16.1424	0
21.0327	0.000203	16.1661	0	16.0582	0
20.9667	0.000199	16.0824	0	15.98	0
20.8952	0.000198	16.0042	0	15.9018	0
20.7988	0.000198	15.9139	0	15.8061	0
20.7267	0.000195	15.8303	0	15.7339	0
20.6488	0.000193	15.7461	0	15.6442	0
20.5588	0.000189	15.6679	0	15.5661	0
20.4806	0.000188	15.5782	0	15.4818	0
20.403	0.000184	15.4939	0	15.4042	0
20.3249	0.000183	15.4161	0	15.3261	0
20.2588	0.000183	15.3382	0	15.2303	0
20.1867	0.000178	15.2418	0	15.1582	0
20.103	0.000178	15.1582	0	15.0739	0
20.0067	0.000178	15.08	0	14.9958	0
19.9346	0.000173	15.0018	0	14.9061	0
19.8567	0.000173	14.9061	0	14.8218	0
19.7667	0.000173	14.8339	0	14.7382	0
19.6945	0.000169	14.7439	0	14.6661	0
19.6167	0.000168	14.6782	0	14.5697	0
19.5267	0.000165	14.5697	0	14.4861	0
19.4485	0.000163	14.4982	0	14.4018	0
19.3709	0.00016	14.4139	0	14.3297	0
19.2927	0.000158	14.3358	0	14.2339	0
19.2267	0.000158	14.2461	0	14.1497	0
19.1424	0.000155	14.1618	0	14.0661	0
19.0703	0.000153	14.0776	0	13.9879	0
18.9927	0.000153	14.0061	0	13.8976	0
18.9145	0.000149	13.9097	0	13.8079	0
18.8364	0.000148	13.8261	0	13.7176	0
18.7703	0.000148	13.7479	0	13.6339	0
18.6988	0.000144	13.6636	0	13.5497	0
18.6146	0.000143	13.5739	0	13.4715	0
18.5188	0.000138	13.4897	0	13.3818	0
18.4406	0.000138	13.4115	0	13.2855	0
18.3745	0.000138	13.3279	0	13.2018	0
18.3024	0.000138	13.2376	0	13.1176	0
18.2242	0.000136	13.1539	0	13.0397	0
18.1345	0.000133	13.0576	0	12.9558	0
18.0442	0.000129	12.9739	0	12.8655	0
17.9782	0.000129	12.8958	0	12.7697	0
17.9006	0.000129	12.8115	0	12.6854	0
17.8224	0.000126	12.7218	0	12.5897	0
17.7503	0.000124	12.6376	0	12.5055	0
17.6724	0.000124	12.5533	0	12.4276	0
17.5946	0.00012	12.4758	0	12.3497	0
17.5224	0.000119	12.3855	0	12.2533	0
17.4503	0.000119	12.3018	0	12.1576	0
17.3721	0.000119	12.2297	0	12.0855	0
17.2824	0.000115	12.1515	0	11.9776	0
17.2042	0.000114	12.0497	0	11.9055	0
17.1261	0.000114	11.9776	0	11.8212	0
17.0545	0.000111	11.8933	0	11.7436	0
16.9764	0.000109	11.8155	0	11.6533	0
16.8861	0.000109	11.7255	0	11.5697	0
16.8145	0.000105	11.6412	0	11.4915	0
16.7364	0.000104	11.5576	0	11.4073	0
16.6461	0.000104	11.4794	0	11.3176	0
16.5739	0.0001	11.3897	0	11.2333	0
16.4903	9.9e-05	11.3055	0	11.1552	0
16.3939	9.9e-05	11.2273	0	11.0715	0
16.3224	9.4e-05	11.1433	0	10.9812	0
16.2442	9.4e-05	11.0533	0	10.8976	0
16.1539	9.4e-05	10.9691	0	10.8194	0
16.0824	9.1e-05	10.8915	0	10.7352	0
16.0042	8.9e-05	10.8073	0	10.6455	0
15.9139	8.9e-05	10.7176	0	10.5612	0
15.8303	8.5e-05	10.6333	0	10.4891	0
15.7521	8.4e-05	10.5254	0	10.4055	0
15.6503	8.4e-05	10.4473	0	10.3091	0
15.5539	8e-05	10.357	0	10.237	0
15.4818	7.9e-05	10.2733	0	10.1533	0
15.4042	7.9e-05	10.1951	0	10.0752	0
15.3382	7.9e-05	10.1112	0	9.97333	0
15.2661	7.9e-05	10.0212	0	9.90121	0
15.1879	7.6e-05	9.93697	0	9.81697	0
15.0982	7.4e-05	9.85939	0	9.73939	0
15.0261	7.4e-05	9.77515	0	9.64909	0
14.9479	7.1e-05	9.68545	0	9.56485	0
14.8818	6.9e-05	9.60121	0	9.48727	0
14.8039	6.9e-05	9.52303	0	9.40303	0
14.6897	6.9e-05	9.44485	0	9.31333	0
14.6121	6.6e-05	9.34909	0	9.22909	0
14.5279	6.4e-05	9.27697	0	9.15697	0
14.4497	6.4e-05	9.19333	0	9.06727	0
14.3776	6.1e-05	9.11515	0	8.97697	0
14.2939	5.9e-05	9.01333	0	8.89333	0
14.2279	5.9e-05	8.92909	0	8.81515	0
14.1558	5.9e-05	8.83333	0	8.73091	0
14.0897	5.6e-05	8.76121	0	8.64121	0
14.0297	5.4e-05	8.67697	0	8.55697	0
13.9697	5.4e-05	8.59879	0	8.47879	0
13.9097	5.4e-05	8.49697	0	8.40697	0
13.8497	5.4e-05	8.41273	0	8.30485	0
13.7897	5.1e-05	8.31697	0	8.23273	0
13.7297	4.9e-05	8.23273	0	8.14909	0
13.6697	4.9e-05	8.16121	0	8.07697	0
13.5976	4.9e-05	8.07697	0	7.98061	0
13.5376	4.9e-05	7.99273	0	7.89697	0
13.4776	4.9e-05	7.89697	0	7.81273	0
13.4176	4.6e-05	7.81273	0	7.73485	0
13.3576	4.4e-05	7.73485	0	7.64485	0
13.2976	4.4e-05	7.65091	0	7.56061	0
13.2376	4.4e-05	7.56061	0	7.48303	0
13.1776	4e-05	7.47697	0	7.39879	0
13.1176	4e-05	7.39879	0	7.30909	0
13.0576	4e-05	7.31485	0	7.21273	0
12.9976	4e-05	7.22485	0	7.12273	0
12.9376	4e-05	7.14061	0	7.03273	0
12.8776	3.5e-05	7.05697	0	6.93697	0
12.8176	3.5e-05	6.97273	0	6.86485	0
12.7576	3.5e-05	6.89454	0	6.78061	0
12.6976	3.5e-05	6.80485	0	6.70273	0
12.6376	3.5e-05	6.72061	0	6.61273	0
12.5655	3.5e-05	6.64273	0	6.52848	0
12.5055	3e-05	6.55879	0	6.44485	0
12.4455	3e-05	6.46849	0	6.36667	0
12.3855	3e-05	6.37273	0	6.27636	0
12.3255	3e-05	6.28848	0	6.19273	0
12.2654	3e-05	6.21636	0	6.10848	0
12.2055	3e-05	6.13879	0	6.03061	0
12.1455	3e-05	6.03636	0	5.92242	0
12.0855	3e-05	5.95273	0	5.83879	0
12.0254	3e-05	5.85636	0	5.76061	0
11.9655	2.7e-05	5.77273	0	5.65879	0
11.9055	2.5e-05	5.68849	0	5.57454	0
11.8454	2.5e-05	5.60485	0	5.48424	0
11.7855	2.5e-05	5.52667	0	5.40061	0
11.7255	2.5e-05	5.43636	0	5.32848	0
11.6655	2.1e-05	5.34667	0	5.24424	0
11.6054	2e-05	5.25636	0	5.14849	0
11.5333	2e-05	5.17273	0	5.06424	0
11.4733	2e-05	5.08849	0	4.98667	0
11.4133	2e-05	5.0103	0	4.91455	0
11.3533	2e-05	4.92061	0	4.82424	0
11.2933	2e-05	4.82424	0	4.74061	0
11.2333	2e-05	4.74061	0	4.65636	0
11.1733	1.6e-05	4.65636	0	4.57818	0
11.1133	1.5e-05	4.57212	0	4.48848	0
11.0533	1.5e-05	4.49454	0	4.39212	0
10.9933	1.5e-05	4.40424	0	4.30849	0
10.9333	1e-06	4.31454	0	4.2303	0
10.8733	0	4.21212	0	4.14636	0
10.8133	0	4.12849	0	4.05636	0
10.7533	0	4.04424	0	3.97212	0
10.6933	0	3.94848	0	3.89424	0
10.6333	0	3.85212	0	3.82849	0
10.5612	0	3.78	0	3.72	0
10.5012	0	3.69636	0	3.64849	0
10.4412	0	3.61818	0	3.56424	0
10.3812	0	3.51636	0	3.48606	0
10.3212	0	3.43212	0	3.39636	0
10.2612	0	3.33636	0	3.31212	0
10.2012	0	3.26424	0	3.22849	0
10.1412	0	3.18	0	3.1503	0
10.0812	0	3.10212	0	3.06	0
10.0212	0	3.01212	0	2.97636	0
9.96121	0	2.92788	0	2.89212	0
9.90121	0	2.84424	0	2.81394	0
9.83515	0	2.76606	0	2.72424	0
9.74545	0	2.67636	0	2.64	0
9.68545	0	2.59212	0	2.56212	0
9.62546	0	2.50788	0	2.47818	0
9.56485	0	2.4303	0	2.38788	0
9.50485	0	2.34	0	2.30424	0
9.44485	0	2.25576	0	2.22606	0
9.38485	0	2.17818	0	2.14788	0
9.32485	0	2.09394	0	2.04606	0
9.22909	0	2.00424	0	1.97394	0
9.16909	0	1.92	0	1.88424	0
9.10909	0	1.84182	0	1.80606	0
9.04909	0	1.76424	0	1.72182	0
8.98909	0	1.66788	0	1.64424	0
8.92909	0	1.58364	0	1.56	0
8.86909	0	1.50606	0	1.48182	0
8.80909	0	1.42788	0	1.38	0
8.74909	0	1.33212	0	1.30788	0
8.68909	0	1.26	0	1.22364	0
8.62909	0	1.17576	0	1.14606	0
8.56909	0	1.09788	0	1.05576	0
8.49697	0	1.00788	0	0.96	0
8.43697	0	0.92364	0	0.87576	0
8.37697	0	0.84	0	0.79758	0
8.31697	0	0.76182	0	0.72	0
8.25697	0	0.67151	0	0.62364	0
8.09515	0	0.58788	0	0.54	0
8.00485	0	0.50364	0	0.46182	0
7.92061	0	0.42576	0	0.38364	0
7.84303	0	0.33576	0	0.3	0
7.77697	0	0.25151	0	0.20364	0
7.69879	0	0.16788	0	0.12	0
7.61485	0	0.0897	0	0.04182	0
7.53091	0
7.45273	0
7.38061	0
7.30303	0
7.22485	0
7.14667	0
7.08061	0
6.99697	0
6.91273	0
6.83455	0
6.74485	0
6.66667	0
6.58849	0
6.51091	0
6.44485	0
6.35454	0
6.28848	0
6.21061	0
6.13273	0
6.05455	0
5.97636	0
5.89879	0
5.83273	0
5.75455	0
5.67636	0
5.59879	0
5.53273	0
5.44848	0
5.37636	0
5.29849	0
5.22061	0
5.14242	0
5.07636	0
4.99273	0
4.92061	0
4.84242	0
4.76424	0
4.68636	0
4.62061	0
4.54242	0
4.46424	0
4.38636	0
4.30849	0
4.2303	0
4.16424	0
4.08636	0
4.00849	0
3.9303	0
3.85212	0
3.77424	0
3.70849	0
3.6303	0
3.55212	0
3.47424	0
3.40849	0
3.31818	0
3.25212	0
3.17394	0
3.09636	0
3.01818	0
2.94	0
2.87394	0
2.79636	0
2.71818	0
2.64	0
2.56212	0
2.49636	0
2.41212	0
2.34	0
2.26182	0
2.18424	0
2.10606	0
2.04	0
1.96182	0
1.88424	0
1.80606	0
1.72788	0
1.65	0
1.58364	0
1.5	0
1.42788	0
1.3497	0
1.27212	0
1.19394	0
1.12788	0
1.0497	0
0.97212	0
0.89394	0
0.81576	0
0.73758	0
0.67151	0
0.59394	0
0.51576	0
0.43758	0
0.37151	0
0.28182	0
0.21576	0
0.13758	0
0.06	0
2.79767	0
2.72267	0
2.63605	0
2.55581	0
2.48081	0
2.39477	0
2.32558	0
2.25639	0
2.18721	0
2.11221	0
2.02035	0
1.94535	0
1.87064	0
1.7843	0
1.70349	0
1.63488	0
1.55988	0
1.46163	0
1.39302	0
1.31802	0
1.2314	0
1.16279	0
1.08198	0
1.01279	0
0.94361	0
0.85174	0
0.78256	0
0.70756	0
0.62151	0
0.55233	0
0.47733	0
0.39128	0
0.32209	0
0.24709	0
0.16105	0
0.08023	0
0.01105	0

## Sheet: Figure 2a
Figure 2a
Concentration-dependent prolongation of clotting times (aPTT, PT and TT) for the citrate-anticoagulated PPP after incubation with MS@D-HMP for 30 min
	aPTT (s)			PT (s)			TT (s)
Conc (mg per 300 μL PPP)	Assay 1	Assay 2	Assay 3	Assay 1	Assay 2	Assay 3	Assay 1	Assay 2	Assay 3
0	25.5	34.6	39.7	13.8	14.3	15.7	18.3	21.3	24.7
5	69.7	52.9	51.5	15.2	19	20.1	95.9	75.1	64.9
10	86.6	77.2	83.6	14.7	19.6	23.2	80.8	104.7	123.8
20	132.3	118.4	120.3	14.8	18.4	21.3	130	135.6	127
30	160.3	196.3	167.8	15.4	18.4	18	137.4	145.6	123.4
40	157.1	184.3	218.7	15.5	16.4	19.5	142.4	135	114.7

## Sheet: Figure 2b
Figure 2b
aPTT for the citrate-anticoagulated PPP (100 μL) after incubation with MS@D-HMP (10 mg) for different time intervals
	aPTT (s)
Time (min)	Assay 1	Assay 2	Assay 3
0	36.6	39.7	31.6
0.5	122.3	133.3	155.8
2.5	153.9	176.8	154.1
5	178.7	199.7	191.3
10	185.3	205.7	169.3
20	178.1	181.9	212.1
30	196	192.8	210.2

## Sheet: Figure 2c
Figure 2c
Concentration-dependent prolongation of PRTs for the citrate-anticoagulated PPP after incubation with MS@D-HMP
	PRT (min)
Conc (mg per 300 μL PPP)	Assay 1	Assay 2	Assay 3
0	4.47	5.23	5.78
5	10.23	11.23	12.18
10	20.98	30	14.85
20	56	60	50
30	180	180	180
40	180	180	180

## Sheet: Figure 2f
Figure 2f
TEG traces for pristine whole blood and blood after incubation with MS@D-HMP
	Blood+Ca2+			MS@D-HMP			MS@D-HMP+Ca2+
Time (min)	Amplitude (mm)		Time (min)	Amplitude (mm)		Time (min)	Amplitude (mm)
0.08647	0.13546	-0.13546	0.06516	0.13546	-0.13546	0.25028	0.13546	-0.13546
0.51094	0.13546	-0.13546	0.37601	0.13546	-0.13546	7.08917	0.13546	-0.13546
0.9354	0.13546	-0.13546	0.68685	0.13546	-0.13546	7.4056	0.13546	-0.13546
1.35987	0.13546	-0.13546	0.99769	0.13546	-0.13546	7.72203	0.13546	-0.13546
1.78434	0.13546	-0.13546	1.30854	0.13546	-0.13546	8.03846	0.13546	-0.13546
2.20881	0.13546	-0.13546	1.61938	0.13546	-0.13546	11.2028	0.13546	-0.13546
2.63327	0.13546	-0.13546	1.93022	0.2689	-0.2689	11.5192	0.13546	-0.13546
3.05774	0.13546	-0.13546	2.24107	0.13546	-0.13546	11.8356	0.13546	-0.13546
3.48221	0.13546	-0.13546	2.55191	0.13546	-0.13546	12.1521	0.13546	-0.13546
3.90668	0.13546	-0.13546	2.86275	0.13546	-0.13546	12.4685	0.13546	-0.13546
4.33115	0.13546	-0.13546	3.1736	0.13546	-0.13546	12.7849	0.13546	-0.13546
4.75561	0.13546	-0.13546	3.48444	0.2689	-0.2689	13.1014	0.13546	-0.13546
5.18008	0.13546	-0.13546	3.79528	0.13546	-0.13546	13.4178	0.13546	-0.13546
5.60455	0.13546	-0.13546	4.10613	0.2689	-0.2689	13.7342	0.13546	-0.13546
6.45348	0.13546	-0.13546	4.41697	0.2689	-0.2689	13.9874	0.13546	-0.13546
6.87795	0.13546	-0.13546	4.72781	0.13546	-0.13546	14.0506	0.13546	-0.13546
7.30242	0.13546	-0.13546	5.03865	0.25166	-0.25166	14.3038	0.13546	-0.13546
7.84161	0.13546	-0.13546	5.3495	0.13546	-0.13546	14.6202	0.13546	-0.13546
7.84161	0.13546	-0.13546	5.66034	0.13546	-0.13546	14.9367	0.13546	-0.13546
8.29027	0.13546	-0.13546	5.97118	0.13546	-0.13546	15.2531	0.13546	-0.13546
8.7229	0.2435	-0.2435	6.28203	0.13546	-0.13546	15.5695	0.13546	-0.13546
9.1395	0.44419	-0.44419	6.59287	0.13546	-0.13546	15.8859	0.13546	-0.13546
9.60418	0.71176	-0.71176	6.90371	0.13546	-0.13546	16.5188	0.13546	-0.13546
10.0368	0.97934	-0.97934	7.21456	0.13546	-0.13546	16.8352	0.13546	-0.13546
10.6137	1.34725	-1.34725	7.5254	0.13546	-0.13546	17.1517	0.13546	-0.13546
11.2386	1.54793	-1.54793	7.83624	0.13546	-0.13546	17.4681	0.13546	-0.13546
11.7033	1.71517	-1.71517	8.14709	0.13546	-0.13546	17.7845	0.66808	-0.66808
12.1359	1.91585	-1.91585	8.45793	0.13546	-0.13546	18.101	0.93531	-0.93531
12.6006	2.35066	-2.35066	8.76877	0.13546	-0.13546	18.4174	0.93531	-0.93531
12.9691	2.88581	-2.88581	9.07962	0.13546	-0.13546	18.7338	0.93531	-0.93531
13.3697	3.28717	-3.28717	9.39046	0.13546	-0.13546	19.0503	0.93531	-0.93531
13.6581	3.68853	-3.68853	9.7013	0.13546	-0.13546	19.3667	0.93531	-0.93531
13.9666	4.07659	-4.07659	10.0122	0.13546	-0.13546	19.6831	0.8017	-0.8017
14.391	4.60832	-4.60832	10.323	0.13546	-0.13546	19.9995	0.13362	-0.13362
14.8155	5.22867	-5.22867	10.6338	0.13546	-0.13546	20.316	0.13362	-0.13362
15.24	6.02627	-6.02627	10.9447	0.13546	-0.13546	20.6324	0	0
15.6644	6.73524	-6.73524	11.2555	0.13546	-0.13546	20.9488	0.13362	-0.13362
16.0889	7.35559	-7.35559	11.5664	0.13546	-0.13546	21.2653	0	0
16.5134	7.7987	-7.7987	11.8772	0.13546	-0.13546	21.5817	0.13362	-0.13362
16.9378	8.24181	-8.24181	12.1881	0.13546	-0.13546	21.8981	0.13362	-0.13362
17.3623	8.68492	-8.68492	12.4989	0.13546	-0.13546	22.2146	0.8017	-0.8017
17.7868	9.0394	-9.0394	12.8097	0.13546	-0.13546	22.6295	1.27493	-1.27493
18.2112	9.39389	-9.39389	13.1206	0.13546	-0.13546	23.1639	0.93531	-0.93531
18.6357	9.65975	-9.65975	13.4314	0.13546	-0.13546	23.4803	0.66808	-0.66808
19.0602	9.92562	-9.92562	13.7423	0.13546	-0.13546	24.1132	0.8017	-0.8017
19.4846	10.2801	-10.2801	14.0531	0.13546	-0.13546	24.4296	1.46978	-1.46978
19.9091	10.546	-10.546	14.364	0.13546	-0.13546	24.746	1.46978	-1.46978
20.3336	10.4573	-10.4573	14.6748	0.13546	-0.13546	25.0624	1.46978	-1.46978
20.7581	10.546	-10.546	14.9856	0.13546	-0.13546	25.3789	1.46978	-1.46978
21.1825	10.9891	-10.9891	15.2965	0.13546	-0.13546	25.6953	1.46978	-1.46978
21.607	11.0777	-11.0777	15.6073	0.13546	-0.13546	26.0117	1.46978	-1.46978
22.0314	11.4322	-11.4322	15.9182	0.13546	-0.13546	26.3282	1.46978	-1.46978
22.4559	11.5208	-11.5208	16.229	0.13546	-0.13546	26.6446	1.46978	-1.46978
22.8804	11.8753	-11.8753	16.5399	0.13546	-0.13546	26.961	1.46978	-1.46978
23.3048	11.9639	-11.9639	16.8507	0.13546	-0.13546	27.2775	1.46978	-1.46978
23.7293	11.9639	-11.9639	17.1615	0.13546	-0.13546	27.5939	1.46978	-1.46978
24.1538	12.3184	-12.3184	17.4724	0.13546	-0.13546	27.9103	1.46978	-1.46978
24.5783	12.4956	-12.4956	17.7832	0.13546	-0.13546	28.2267	1.46978	-1.46978
25.0027	12.8501	-12.8501	18.0941	0.13546	-0.13546	28.8596	1.73701	-1.73701
25.4272	12.8501	-12.8501	18.4049	0.13546	-0.13546	29.1761	1.87063	-1.87063
25.8517	13.2046	-13.2046	18.7158	0.13546	-0.13546	29.4925	1.87063	-1.87063
26.2761	13.2932	-13.2932	19.0266	0.13546	-0.13546	29.8089	1.87063	-1.87063
26.7006	13.3819	-13.3819	19.3374	0.13546	-0.13546	30.1253	1.87063	-1.87063
27.1251	13.6477	-13.6477	19.6483	0.13546	-0.13546	30.4418	1.87063	-1.87063
27.5495	13.6477	-13.6477	19.9591	0.13546	-0.13546	30.7582	1.87063	-1.87063
27.974	13.9136	-13.9136	20.27	0.13546	-0.13546	31.0746	1.87063	-1.87063
28.3985	14.0908	-14.0908	20.5808	0.13546	-0.13546	31.3911	2.00424	-2.00424
29.2474	14.5339	-14.5339	20.8917	0.13546	-0.13546	31.7075	2.00424	-2.00424
29.6719	14.6226	-14.6226	21.2025	0.13546	-0.13546	32.0239	2.00424	-2.00424
30.0963	14.5339	-14.5339	21.5133	0.13546	-0.13546	32.3404	1.87063	-1.87063
30.5208	14.7112	-14.7112	21.8242	0.13546	-0.13546	32.6568	1.87063	-1.87063
31.3697	14.9771	-14.9771	22.135	0.13546	-0.13546	32.9732	1.87063	-1.87063
31.7942	14.9771	-14.9771	22.4459	0.13546	-0.13546	33.2897	1.87063	-1.87063
32.2187	15.2429	-15.2429	22.7567	0.13546	-0.13546	33.6061	1.87063	-1.87063
33.0676	15.4202	-15.4202	23.0676	0.13546	-0.13546	33.9225	2.00424	-2.00424
33.4921	15.4202	-15.4202	23.3784	0.13546	-0.13546	34.2389	2.13786	-2.13786
33.9166	15.7746	-15.7746	23.6893	0.13546	-0.13546	34.8718	2.40509	-2.40509
34.7655	15.8633	-15.8633	24.0001	0.13546	-0.13546	35.1882	2.40509	-2.40509
35.19	15.8633	-15.8633	24.3109	0.13546	-0.13546	35.8211	2.27147	-2.27147
35.6144	15.8633	-15.8633	24.6218	0.13546	-0.13546	36.454	2.40509	-2.40509
36.0389	15.8633	-15.8633	24.9326	0.13546	-0.13546	38.669	2.40509	-2.40509
36.4633	16.1291	-16.1291	25.2435	0.13546	-0.13546	38.9854	2.40509	-2.40509
36.8878	16.3064	-16.3064	25.5543	0.13546	-0.13546	39.6183	2.40509	-2.40509
39.0102	16.2178	-16.2178	25.8651	0.13546	-0.13546	39.9347	2.40509	-2.40509
39.4346	16.2178	-16.2178	26.176	0.13546	-0.13546	40.2511	2.40509	-2.40509
39.8591	16.3064	-16.3064	26.4868	0.13546	-0.13546	40.5676	2.40509	-2.40509
40.2836	16.2178	-16.2178	26.7977	0.13546	-0.13546	40.884	2.40509	-2.40509
40.708	16.2178	-16.2178	27.1085	0.13546	-0.13546	41.2004	2.40509	-2.40509
41.1325	16.2178	-16.2178	27.4194	0.13546	-0.13546	41.5168	2.40509	-2.40509
41.557	16.3064	-16.3064	27.7302	0.13546	-0.13546	41.8117	2.52071	-2.52071
41.9814	16.2178	-16.2178	28.041	0.13546	-0.13546	42.0904	2.83216	-2.83216
42.4059	16.3064	-16.3064	28.3519	0.13546	-0.13546	42.4347	2.76295	-2.76295
42.8304	16.2178	-16.2178	28.6627	0.13546	-0.13546	42.7826	2.67232	-2.67232
43.2548	16.3064	-16.3064	28.9736	0.13546	-0.13546	43.099	2.67232	-2.67232
43.6793	16.2178	-16.2178	29.2844	0.13546	-0.13546	43.4154	2.80594	-2.80594
44.1038	16.4836	-16.4836	29.5953	0.13546	-0.13546	43.7319	2.80594	-2.80594
44.5282	16.6609	-16.6609	29.9061	0.13546	-0.13546	44.3647	2.67232	-2.67232
45.3772	16.6609	-16.6609	30.217	0.13546	-0.13546	44.6812	2.80594	-2.80594
46.6506	16.6609	-16.6609	30.5278	0.13546	-0.13546	44.9976	2.80594	-2.80594
47.075	16.6609	-16.6609	30.8386	0.13546	-0.13546	45.6305	2.80594	-2.80594
48.3484	16.6609	-16.6609	31.1495	0.13546	-0.13546	46.058	2.86676	-2.86676
48.7729	16.6609	-16.6609	31.4603	0.13546	-0.13546	46.4843	2.86676	-2.86676
49.6219	16.6609	-16.6609	31.7712	0.13546	-0.13546	46.8962	2.80594	-2.80594
50.0463	16.5722	-16.5722	32.082	0.13546	-0.13546	47.2126	3.07317	-3.07317
50.4708	16.6609	-16.6609	32.3929	0.13546	-0.13546	47.529	3.3404	-3.3404
50.8952	16.6609	-16.6609	32.7037	0.13546	-0.13546	47.8455	3.3404	-3.3404
51.3197	16.6609	-16.6609	33.0145	0.13546	-0.13546	48.1619	3.3404	-3.3404
51.7442	16.6609	-16.6609	33.3254	0.13546	-0.13546	48.4783	3.3404	-3.3404
53.0176	16.6609	-16.6609	33.6362	0.13546	-0.13546	48.7948	3.20679	-3.20679
54.291	16.6609	-16.6609	33.9471	0.13546	-0.13546	49.1112	3.3404	-3.3404
54.7155	16.6609	-16.6609	34.2579	0.13546	-0.13546	49.4276	3.3404	-3.3404
55.5644	16.6609	-16.6609	34.5688	0.13546	-0.13546	49.7441	3.3404	-3.3404
55.9889	16.6609	-16.6609	34.8796	0.13546	-0.13546	50.0605	3.3404	-3.3404
56.4133	16.4836	-16.4836	35.1904	0.13546	-0.13546	50.3769	3.3404	-3.3404
56.8378	16.3064	-16.3064	35.5013	0.13546	-0.13546	50.6934	3.3404	-3.3404
57.2623	16.3064	-16.3064	35.8121	0.13546	-0.13546	51.0098	3.3404	-3.3404
57.6867	16.2178	-16.2178	36.123	0.13546	-0.13546	51.3262	3.3404	-3.3404
58.1112	16.3064	-16.3064	36.4338	0.13546	-0.13546	51.6426	3.3404	-3.3404
58.5357	16.3064	-16.3064	36.7447	0.13546	-0.13546	52.1078	3.38584	-3.38584
58.9601	16.2178	-16.2178	37.0555	0.13546	-0.13546	52.4521	3.42044	-3.42044
59.3846	16.3064	-16.3064	37.3663	0.13546	-0.13546	52.8128	3.42044	-3.42044
60.2335	16.3064	-16.3064	37.6772	0.13546	-0.13546	53.2248	3.3404	-3.3404
60.658	16.3064	-16.3064	37.988	0.13546	-0.13546	53.8577	3.3404	-3.3404
61.0825	16.3064	-16.3064	38.2989	0.13546	-0.13546	54.1741	3.47402	-3.47402
61.507	16.3064	-16.3064	38.6097	0.13546	-0.13546	54.4905	3.3404	-3.3404
61.9314	16.3064	-16.3064	38.9206	0.13546	-0.13546	54.807	3.47402	-3.47402
62.3559	16.3064	-16.3064	39.2314	0.13546	-0.13546	55.1234	3.60763	-3.60763
62.7803	16.395	-16.395	39.5423	0.13546	-0.13546	55.4398	3.74125	-3.74125
63.2048	16.3064	-16.3064	39.8531	0.13546	-0.13546	55.7562	3.74125	-3.74125
63.6293	16.2178	-16.2178	40.1639	0.13546	-0.13546	56.0727	3.74125	-3.74125
64.0537	15.7746	-15.7746	40.4748	0.13546	-0.13546	56.3891	3.74125	-3.74125
64.4782	15.7746	-15.7746	40.7856	0.13546	-0.13546	56.7055	3.87487	-3.87487
65.3272	15.7746	-15.7746	41.0965	0.13546	-0.13546	57.022	3.87487	-3.87487
65.7516	15.8633	-15.8633	41.4073	0.13546	-0.13546	57.3384	3.87487	-3.87487
66.1761	15.8633	-15.8633	41.7182	0.13546	-0.13546	57.6548	3.87487	-3.87487
66.6006	15.7746	-15.7746	42.029	0.13546	-0.13546	57.9713	3.87487	-3.87487
67.025	15.8633	-15.8633	42.3398	0.13546	-0.13546	58.6041	4.27572	-4.27572
67.4495	15.8633	-15.8633	42.6507	0.13546	-0.13546	58.9445	4.35478	-4.35478
67.874	16.1291	-16.1291	42.9615	0.13546	-0.13546	59.2724	4.25096	-4.25096
68.2984	16.395	-16.395	43.2724	0.13546	-0.13546	59.5534	4.27572	-4.27572
68.7229	16.395	-16.395	43.5832	0.13546	-0.13546	59.8698	4.40933	-4.40933
69.1474	16.395	-16.395	43.8941	0.13546	-0.13546	60.1863	4.67656	-4.67656
69.5718	16.395	-16.395	44.2049	0.13546	-0.13546	60.5027	4.81018	-4.81018
69.9963	16.395	-16.395	44.5157	0.13546	-0.13546	60.8191	4.81018	-4.81018
70.4208	16.395	-16.395	44.8266	0.13546	-0.13546	61.1356	4.81018	-4.81018
70.8452	16.4836	-16.4836	45.1374	0.13546	-0.13546	61.452	4.81018	-4.81018
71.2697	16.0405	-16.0405	45.4483	0.13546	-0.13546	61.7684	5.07741	-5.07741
71.6942	15.8633	-15.8633	45.7591	0.13546	-0.13546	62.0849	5.21103	-5.21103
72.5431	15.9519	-15.9519	46.07	0.13546	-0.13546	62.4013	5.21103	-5.21103
72.9676	15.8633	-15.8633	46.3808	0.13546	-0.13546	62.7177	5.21103	-5.21103
73.392	15.8633	-15.8633	46.6916	0.13546	-0.13546	63.0342	5.61188	-5.61188
73.8165	15.5088	-15.5088	47.0025	0.13546	-0.13546	63.3506	5.61188	-5.61188
74.241	15.4202	-15.4202	47.3133	0.13546	-0.13546	63.667	5.61188	-5.61188
74.6655	15.4202	-15.4202	47.6242	0.13546	-0.13546	63.9834	5.74549	-5.74549
75.0899	15.4202	-15.4202	47.935	0.13546	-0.13546	64.2999	5.74549	-5.74549
75.5144	15.5088	-15.5088	48.2459	0.13546	-0.13546	64.6163	6.01272	-6.01272
75.9389	15.4202	-15.4202	48.5567	0.13546	-0.13546	64.9327	6.14634	-6.14634
76.3633	15.5088	-15.5088	48.8676	0.13546	-0.13546	65.2492	6.14634	-6.14634
76.7878	15.5088	-15.5088	49.1784	0.13546	-0.13546	65.5656	6.14634	-6.14634
77.2122	15.5088	-15.5088	49.4892	0.13546	-0.13546	65.882	6.27996	-6.27996
77.6367	15.4202	-15.4202	49.8001	0.13546	-0.13546	66.1985	6.54719	-6.54719
78.0612	15.5088	-15.5088	50.1109	0.13546	-0.13546	66.5149	6.54719	-6.54719
78.4857	15.5088	-15.5088	50.4218	0.13546	-0.13546	66.8313	6.54719	-6.54719
78.9101	15.4202	-15.4202	50.7326	0.13546	-0.13546	67.1478	6.54719	-6.54719
79.3346	15.4202	-15.4202	51.0434	0.13546	-0.13546	67.4642	6.81442	-6.81442
79.7591	15.5088	-15.5088	51.3543	0.13546	-0.13546	67.7806	6.94804	-6.94804
80.1835	15.4202	-15.4202	51.6651	0.13546	-0.13546	68.097	6.94804	-6.94804
80.608	15.5088	-15.5088	51.976	0.13546	-0.13546	68.4135	6.94804	-6.94804
81.0325	15.5088	-15.5088	52.2868	0.13546	-0.13546	68.7299	7.21527	-7.21527
81.4569	15.4202	-15.4202	52.5977	0.13546	-0.13546	69.0463	7.4825	-7.4825
81.8814	15.4202	-15.4202	52.9085	0.13546	-0.13546	69.3554	7.50383	-7.50383
82.3059	15.4202	-15.4202	53.2193	0.13546	-0.13546	69.6792	7.4825	-7.4825
82.7303	15.4202	-15.4202	53.5302	0.13546	-0.13546	69.9956	7.61612	-7.61612
83.1548	15.4202	-15.4202	53.841	0.13546	-0.13546	70.3121	7.88335	-7.88335
83.5793	15.4202	-15.4202	54.1519	0.13546	-0.13546	70.6178	7.9883	-7.9883
84.0037	15.4202	-15.4202	54.4627	0.13546	-0.13546	70.9457	7.9883	-7.9883
84.4282	15.4202	-15.4202	54.7736	0.13546	-0.13546	71.2614	8.01697	-8.01697
84.8527	15.4202	-15.4202	55.0844	0.13546	-0.13546	71.6179	8.47277	-8.47277
85.2771	15.5088	-15.5088	55.3952	0.13546	-0.13546	71.8474	8.43817	-8.43817
85.7016	15.4202	-15.4202	55.7061	0.13546	-0.13546	72.1917	8.43817	-8.43817
86.1261	15.4202	-15.4202	56.0169	0.13546	-0.13546	72.5271	8.41781	-8.41781
86.5505	15.4202	-15.4202	56.3278	0.13546	-0.13546	72.8311	8.6458	-8.6458
86.975	15.4202	-15.4202	56.6386	0.13546	-0.13546	73.1599	8.68505	-8.68505
87.3995	15.5974	-15.5974	56.9495	0.13546	-0.13546	73.4377	8.95724	-8.95724
87.8239	15.5088	-15.5088	57.2603	0.13546	-0.13546	73.7328	8.92264	-8.92264
88.2484	15.5088	-15.5088	57.5712	0.13546	-0.13546	74.1092	8.95228	-8.95228
88.6729	15.4202	-15.4202	57.882	0.13546	-0.13546	74.4257	8.95228	-8.95228
89.0974	15.5088	-15.5088	58.1928	0.13546	-0.13546	74.7421	9.35313	-9.35313
89.5218	15.5088	-15.5088	58.5037	0.13546	-0.13546	75.0585	9.35313	-9.35313
89.9463	15.5088	-15.5088	58.8145	0.13546	-0.13546	75.375	9.35313	-9.35313
			59.1254	0.13546	-0.13546	75.6914	9.35313	-9.35313
			59.4362	0.13546	-0.13546	76.0078	9.35313	-9.35313
			59.7471	0.13546	-0.13546	76.3243	9.75397	-9.75397
			60.0579	0.13546	-0.13546	76.6407	9.75397	-9.75397
			60.3687	0.13546	-0.13546	76.9571	9.75397	-9.75397
			60.6796	0.13546	-0.13546	77.2736	9.88759	-9.88759
			60.6796	0.13546	-0.13546	77.59	10.1548	-10.1548
			60.9904	0.13546	-0.13546	77.9064	10.4221	-10.4221
			61.3013	0.13546	-0.13546	78.2228	10.2884	-10.2884
			61.6121	0.13546	-0.13546	78.5393	10.4221	-10.4221
			61.923	0.13546	-0.13546	78.8557	10.6893	-10.6893
			62.2338	0.13546	-0.13546	79.1721	10.6893	-10.6893
			62.5446	0.13546	-0.13546	79.4886	10.8229	-10.8229
			62.8555	0.13546	-0.13546	80.1214	11.0901	-11.0901
			63.1663	0.13546	-0.13546	80.4379	11.0901	-11.0901
			63.4772	0.13546	-0.13546	80.7543	11.0901	-11.0901
			63.788	0.13546	-0.13546	81.0707	11.491	-11.491
			64.0989	0.13546	-0.13546	81.3872	11.491	-11.491
			64.4097	0.13546	-0.13546	81.7036	11.6246	-11.6246
			64.7206	0.13546	-0.13546	82.02	11.6246	-11.6246
			65.0314	0.13546	-0.13546	82.3364	11.7582	-11.7582
			65.3422	0.13546	-0.13546	82.6529	12.0254	-12.0254
			65.6531	0.13546	-0.13546	82.9693	12.0254	-12.0254
			65.9639	0.13546	-0.13546	83.2857	12.0254	-12.0254
			66.2748	0.13546	-0.13546	83.6022	12.1591	-12.1591
			66.5856	0.13546	-0.13546	83.9186	12.2927	-12.2927
			66.8965	0.13546	-0.13546	84.235	12.5599	-12.5599
			67.2073	0.13546	-0.13546	84.5515	12.4263	-12.4263
			67.5181	0.13546	-0.13546	84.8679	12.4263	-12.4263
			67.829	0.13546	-0.13546	85.1843	12.5599	-12.5599
			68.1398	0.13546	-0.13546	85.5007	12.5599	-12.5599
			68.4507	0.13546	-0.13546	85.8172	12.5599	-12.5599
			68.7615	0.13546	-0.13546	86.1336	12.5599	-12.5599
			69.0724	0.13546	-0.13546	86.45	12.5599	-12.5599
			69.3832	0.13546	-0.13546	86.7665	12.5599	-12.5599
			69.694	0.13546	-0.13546	87.0829	12.5599	-12.5599
			70.0049	0.13546	-0.13546	87.3993	12.5599	-12.5599
			70.3157	0.13546	-0.13546	87.7158	12.5599	-12.5599
			70.6266	0.13546	-0.13546	88.0322	12.4263	-12.4263
			70.9374	0.13546	-0.13546	88.3486	12.4263	-12.4263
			71.2483	0.13546	-0.13546	88.6651	12.4263	-12.4263
			71.5591	0.13546	-0.13546	88.9815	12.4263	-12.4263
			71.8699	0.13546	-0.13546	89.2917	12.4523	-12.4523
			72.4916	0.13546	-0.13546	89.9308	12.0254	-12.0254
			72.8025	0.13546	-0.13546
			73.1133	0.13546	-0.13546
			73.4242	0.13546	-0.13546
			73.735	0.13546	-0.13546
			74.0458	0.13546	-0.13546
			74.3567	0.13546	-0.13546
			74.6675	0.13546	-0.13546
			74.9784	0.13546	-0.13546
			75.2892	0.13546	-0.13546
			75.6001	0.13546	-0.13546
			75.9109	0.13546	-0.13546
			76.2218	0.13546	-0.13546
			76.5326	0.13546	-0.13546
			76.8434	0.13546	-0.13546
			77.1543	0.13546	-0.13546
			77.4651	0.13546	-0.13546
			77.776	0.13546	-0.13546
			78.0868	0.13546	-0.13546
			78.3976	0.13546	-0.13546
			78.7085	0.13546	-0.13546
			79.0193	0.13546	-0.13546
			79.3302	0.13546	-0.13546
			79.641	0.13546	-0.13546
			79.9519	0.13546	-0.13546
			80.2627	0.13546	-0.13546
			80.5735	0.13546	-0.13546
			80.8844	0.13546	-0.13546
			81.1952	0.13546	-0.13546
			81.5061	0.13546	-0.13546

## Sheet: Figure 2g
Figure 2g
Generated concentrations of TAT in the citrate-anticoagulated whole blood after incubation with MS, MS@D, and MS@D-HMP for 30 min
TAT (μg/mL)
	Assay 1	Assay 2	Assay 3
Positive	4.54349	3.89533	5.18111
Negative	0.08934	0.074438	0.065523
MS	2.03648	4.08216	4.03137
MS@D	5.09291	5.99934	6.27594
MS@D-HMP	0.074438	0.095315	0.056627

## Sheet: Figure 3a
Figure 3a
Activities of FVIII, FIX, FXI and FXII for the normal citrate-anticoagulated PPP after incubation with MS@D-HMP at different concentrations for 30 min
	FVIII (%)						FIX (%)
Conc (mg per 300 μL PPP)	Assay 1	Assay 2	Assay 3	Assay 4	Assay 5	Conc (mg per 300 μL PPP)	Assay 1	Assay 2	Assay 3	Assay 4	Assay 5
0	101.25	97.5	101.25	101.723	101.723	0	99.2126	104.724	96.063	102.401	99.8956
5	66.45	61.8	62.925	83.1637	79.8747	5	75.1181	81.1024	76.2992	80.3236	75
10	62.925	55.5	54.525	59.4362	57.3218	10	69.4488	68.3465	69.4488	70.1461	75.9395
20	57.525	49.95	48.3	47.2201	42.9914	20	65.1968	61.3386	61.3386	72.6514	73.4342
30	54.525	42.825	48.3	30.5403	30.0705	30	53.6221	52.0472	56.9291	75	74.2171
	FXI (%)						FXII (%)
Conc (mg per 300 μL PPP)	Assay 1	Assay 2	Assay 3	Assay 4	Assay 5	Conc (mg per 300 μL PPP)	Assay 1	Assay 2	Assay 3	Assay 4	Assay 5
0	101.507	98.995	99.4975	112.908	87.0924	0	101.137	98.8628	96.9801	101.098	101.922
5	61.005	64.0201	36.1413	58.1522	41.8478	5	80.5155	80.5155	87.9204	89.3617	87.3027
10	43.4171	43.9196	14.9457	8.83152	13.7228	10	67.627	64.8976	78.0371	70.6246	77.4193
20	28.2412	27.6382	29.4472	34.2391	29.3478	20	62.1683	52.7672	72.2718	96.9801	67.3301
30	2.76784	2.24422	2.7799	22.8261	2.58152	30	53.8287	45.9439	68.3596	65.477	70.6246

[truncated: 78 more sheets: Figure 3b, Figure 3c, MS proteomic data_1, Figure 3e, Figure 3f, Figure 3g, MS proteomic data_2, Figure 3h, MS proteomic data_3, Figure 4b, Figure 4c, Figure 4d, Figure 4e, Figure 4f, Figure 4g, Figure 5a, Figure 5c, Figure 5d, Figure 5e, Figure 5f …]
